# Supplementary material for: Reverse complementary matches simultaneously promote both back-splicing and exon-skipping
Source: BMC Genomics. 2021 Aug 3;22:586. doi: 10.1186/s12864-021-07910-w (PMC8330042; doi:10.1186/s12864-021-07910-w)
Supplement: Supplementary file 2 — Additional file 2: Table S1. Strains used in this study. [file 12864_2021_7910_MOESM2_ESM.xlsx]

## Sheet: Strain
Table S1. Strains used in this study
Strains	Genotype	Source	Note
NW1229	dpy-20(e1362) IV; evIs111 [F25B3.3::GFP + dpy-20(+)]	CGC	Pan-neuronal GFP expression
OF1387	arl-13(ix262)	This work	arl-13 (RCM)
OF1389	glr-2(ix264)	This work	glr-2 (RCM)
OF1390	gpa-1(ix265)	This work	gpa-1 (RCM)
OF1391	unc-75(ix266)	This work	unc-75 (RCM)
OF1393	iglr-3(ix268)	This work	iglr-3 (RCM)
OF1394	Y20F4.4(ix269)	This work	Y20F4.4 (RCM)
0F1440	zip-2(ix310)	This work	zip-2 (RCM1)
OF1441	zip-2(ix311)	This work	zip-2 (RCM2)
OF1396	zip-2(ix271)	This work	zip-2 (skip-5'ss)
OF1401	zip-2(ix275)	This work	zip-2 (skip-3'ss)
OF1449	zip-2(ix313)	This work	zip-2 (skip-BP)
OF1399	zip-2(ix274)	This work	zip-2 (circ-5'ss)
OF1398	zip-2(ix273)	This work	zip-2 (circ-3'ss)
OF1451	zip-2(ix315)	This work	zip-2 (circ-BP)
