# Supplementary material for: Reverse complementary matches simultaneously promote both back-splicing and exon-skipping
Source: BMC Genomics. 2021 Aug 3;22:586. doi: 10.1186/s12864-021-07910-w (PMC8330042; doi:10.1186/s12864-021-07910-w)
Supplement: Supplementary file 3 — Additional file 3: Table S2. Primers used in this study. [file 12864_2021_7910_MOESM3_ESM.xlsx]

## Sheet: Primers 
Table S2. Primers used in this study
Target	Strand	Sequences (5'-3')
pmp-3	Forward	TGGCCGGATGATGGTGTCGC
	Reverse	ACGAACAATGCCAAAGGCCAGC
circ-nab-1	Forward	GAGGCCTGACGTGGATTTAA
	Reverse	GATGATTGGATCCGATCGAG
circ-unc-75	Forward	CAAAGGCTGCGCATTTCTCA
	Reverse	TCTCTTCCAAGTTTCGGGGG
circ-shw-1	Forward	AGTTTGGGTGGGAAGATGACT
	Reverse	GGATACCGCCTACGTTCAGG
circ-crh-1	Forward	GTCCAATCAGCCACTCGTCT
	Reverse	TGTTGCTGCAGAGGTAGGTG
circ-pig-1	Forward	GCGACACAGGAGACTGTTCA
	Reverse	CCGTTCTGGAACCACTTGGA
circ-gpa-1	Forward	GCGGACAAAGGAGTTCAGTG
	Reverse	CAGCACGGTACTTTTTCCACTC
circ-dmsr-3	Forward	TTGCACAGCTCTCTAGCGTC
	Reverse	AGGAGAAGAAGAACGGCTGAC
circ-mgl-3	Forward	ATTCTGCACAAAGACCGAGG
	Reverse	GGCACGCAAAAATGAAGAGT
circ-Y17G7B.22	Forward	CTGGCGTTGCCCTCATAGAT
	Reverse	TCAGCGTGAAAGGCACTCAT
circ-sma-9	Forward	AACGTGAAAACAGTCCCGAC
	Reverse	GACCACTAGTCAAGCTGCCC
circ-Y20F4.4	Forward	CGACGCCTGGAACAAGAGAA
	Reverse	CGATTAGAAGTGCAGCACCG
circ-glr-2	Forward	TCATGGAACCACTTGGAATGAC
	Reverse	TTGATCTTCATGAGGACGGCA
circ-cam-1	Forward	AGCCTCGGTTAACACGACAA
	Reverse	TTGAGTGGTGGGGTTCCAAG
circ-marc-4	Forward	TCGCGTACACCTGTCTCATC
	Reverse	CGAGTCGACATTTCCAGCCA
circ-iglr-3	Forward	CTGTACGGCCTCGAATGCTT
	Reverse	TGAAGTGTCAACGAGGCACA
circ-arl-13	Forward	ACGGATGAGACATTCACCGAG
	Reverse	GAGAACCCGTTGGTACGGAG
circ-unc-68	Forward	ATGAAAACTGGAAAGGCGGC
	Reverse	GAGCACCGGAACGATCATTTG
circ-zip-2	Forward	ACATTTCTCCTCCAGCGTCG
	Reverse	AGAAATCTTCGGGAAGGCCG
L-iglr-3	Forward	CTGTACGGCCTCGAATGCTT
	Reverse	TCTCGGCCCAAGTGACAAAA
L-gpa-1	Forward	TTACTGAGTTGTGGGCGGAC
	Reverse	TTGGGAGTGTGAACCCTTGC
L-unc-75	Forward	GCTTTTTGTCGGGCAGATCC
	Reverse	AGAAATGCGCAGCCTTTGTG
L-arl-13	Forward	GGCGGGGATAAGGGAATACG
	Reverse	GAGAGCCTCAATCGACTCGG
L-zip-2#1	Forward	AGGGACCAGTTTCAAGGTCC
	Reverse	AGAAATCTTCGGGAAGGCCG
L-zip-2#2	Forward	ACATTTCTCCTCCAGCGTCG
	Reverse	AGTTTTGCGCCCACGTGTTA
L-glr-2	Forward	CCCAGGAGAGAGAACGAGCA
	Reverse	CCAGGACACGAGGAAAATCGT
L-Y20F4.4	Forward	CGACGCCTGGAACAAGAGAA
	Reverse	GTCTCGCGTAGCTTGTCGAT
zip-2-skip	Forward	TCGCCTTCTCCAGTTCAATCA
	Reverse	TTTTGGCTTGGCGCTTTTGA
arl-13-skip	Forward	CGTAGAAAGTGAGAAGAAATGACCG
	Reverse	GGAGTGGAGAGCCGTCTGAT
Y20F4.4-skip	Forward	TATTCGTCCACAACCCGTCC
	Reverse	GAGGAGAGTTCACGTGCAAT
Y20F4.4-probe	Forward	GCGGTGCTGCACTTCTAATC
	Reverse	ATTTGTGGAGGTCGACGGTT
