# Supplementary material for: Reverse complementary matches simultaneously promote both back-splicing and exon-skipping
Source: BMC Genomics. 2021 Aug 3;22:586. doi: 10.1186/s12864-021-07910-w (PMC8330042; doi:10.1186/s12864-021-07910-w)
Supplement: Supplementary file 4 — Additional file 4: Table S3. List of gRNA sequences, recombinant oligos, and validation primers used for mutagenesis by CRISPR-Cas9. [file 12864_2021_7910_MOESM4_ESM.xlsx]

## Sheet: gRNAs and repair oligo
Table S3. List of gRNA sequences, recombinant oligos, and validation primers used for mutagenesis by CRISPR-Cas9
Target gene	crRNA1 (5'-3')	crRNA2 (5'-3' optional)	Recombinant oligo (5'-3')	validation primers (5'-3')
gpa-1	gccgataccagaatgaaatg	ttgatagcattgatgcacca	acatttttcttacaaataggtggtgacaacctcatCCATGGAAATGCGATTACTAATCAAACATCATTCG	AACGCGGCGAACATTTTTCT + TTTCCACTCTCTCCAGCTCCT
iglr-3	acggcaaatcagcaaattgg	AAGGTGGAGCTTTCTCATTG	tgccgaatatccggaaaaacggcaaatcagcaaatTTGAGGCTAAAATTTTTAGATTTTTCAAGATTTTC	TAGGTCCTGGAACGAACACA + AGCCAGCTTCTGATCCAAGT
unc-75	GACGCCGGGAGATATCCGCG	TTAAAACGGTTCGAAGTTGG	aaatttgctcttttccctccccctctacaccacgcACTTCGAACCGTTTTAAAAATTACAAATGTAATAG	GCTTTTTGTCGGGCAGGTTG + CCAAGTTTCGGGGGATCTGA
arl-13	ACTAATTTCAGGCTTGTCGT	TGCTCAGATGCGGAAACTTG	aaaggcgtaaaactgtaaaattatgatttccgacgGTTTCCGCATCTGAGCAATATTTTTAGTTTGATGA	GACCGAAAAGTCGTGGTTCG + GTCTCGGCACGATCTATGGG
Y20F4.4	GTAAAGTTACGATTTTGGCA	GAAAATATAATTGTTTCTTG	gagagttcacctggaaaatataattgtttcTTGAGCACTTCAGATAGTTAAAGGTGTAGTAGAACCAAAATCGTAACTTTACAAAACTATAAAAACGACC	CAGAAGGGTACGGGTCGTTT + GTCTCGCGTAGCTTGTCGAT
glr-2	tttttgcttcaacggacacg	ggcattatgcacatagtggg	tttcaactaaatctttttgcttcaacggacGGGCGGAGTTAAAAAATATATGTCTAGAAG	TGATAAGTGAGTAGCACGGAAAC + ACGGCAATATAATCCTTTTCTCCCA
zip-2 (RCM1)	GTATATGACAAACCTGGAGA	AGCTAGCTTCTAGCTAGGTG	TCAAAACGTCCATCAGTTCGCTTTCATCGCgTTCTCCAGgtttgtcatatacaaataataattaccttcgatcaccaatataaaaaatcaatacaattcaaattaaaacgaataaaatcgataattaatatatttcagAAAAGTTTTCgCCACCTAGCTAGAAGCTAGCTCGTTTGTCACTAGATTTCG	AGGGACCAGTTTCAAGGTCC + AGAAATCTTCGGGAAGGCCG
zip-2 (RCM2)	TTATTATTGTGCACAAGCTG	TGTCGTTTCAACTGTTGAGG	CGGACATTGATCCAGTTGACGAGTTCTTTCCACAGCTTGTGCACAATAATAAAAGTAAGCTTAAGACAGTATCACACTAATTAGGAAAATTGAACCCATTTATATATTCTTTAACTCAGCTCTTT + TAGGAAAATTGAACCCATTTATATATTCTTTAACTCAGCTCTTTGTTCAATAAACATTAAAAACCATTTCAGTTCAATCATCTTCCTCCTCAACAGTTGAAACGACAATAACACGTGGGCGCAAA	ACATTTCTCCTCCAGCGTCG + AGTTTTGCGCCCACGTGTTA
zip-2 (skip-5'ss)	GTATATGACAAACCTGGAGA		ATCAAAACGTCCATCAGTTCGCTTTCATCGCgTTCTCCAAttgtcatatacaaataataattacctttttaaatc	AGGGACCAGTTTCAAGGTCC + AGAAATCTTCGGGAAGGCCG (MfeI)
zip-2 (skip-3'ss)	TGTCGTTTCAACTGTTGAGG		taactcaCctctttgttcaatttaaacattaaaaaccatttcTTCAATCATCTTaCTCCTCAata-TTGAAACGACAATAACACGTGGGCGCAAAACTTCA	ACATTTCTCCTCCAGCGTCG + AGTTTTGCGCCCACGTGTTA (SspI)
zip-2 (skip-B_1)	TGTCGTTTCAACTGTTGAGG		aagcttaagacagtatcacactaattaggaaaatccacgtcatcgtctgaacccatttatatattctttGGTctcGgctctttgttcaatttaaacattaaaaaccatttcagTTCAATCATCTTCaTCCTCAACAGTTGAAACGACAATAACACGTGGGCGCAAAACTTC	ACATTTCTCCTCCAGCGTCG + AGTTTTGCGCCCACGTGTTA (TaqI)
zip-2 (skip-BP_2)	TGTCGTTTCAACTGTTGAGG		aagcttaagacagtatcacactaattaggaaaatccacgtcatcgtctgGGcccGtttGtGtGttctttGG-ctcGgctctttgttcGatttaaacGttGGGGGccGtttcagTTCAATCATCTTCaTCCTCAACAGTTGAAACGACAATAACACGTGGGCGCAAAACTTC	ACATTTCTCCTCCAGCGTCG + AGTTTTGCGCCCACGTGTTA (TaqI)
zip-2 (circ-5'ss)	TTATTATTGTGCACAAGCTG		CCAGCGTCGGACATTGATCCAGTTGACGAGTTCTTTaCACAGCTTGTGCACAATAATAAAAtagcttaagacagtatcacactaattaggaaaatcc	AGGGACCAGTTTCAAGGTCC + AGAAATCTTCGGGAAGGCCG (DraI)
zip-2 (circ-3'ss_1)	AGCTAGCTTCTAGCTAGGTG		AATTAAAACGAATAAAATCGATAATTAATATAtttAAAActtttcAccacCTAGCTAGAAGCTAGCTCGTTTGTCACTAGATTT	AGGGACCAGTTTCAAGGTCC + AGAAATCTTCGGGAAGGCCG (DraI)
zip-2 (circ-3'ss_2)	AGCTAGCTTCTAGCTAGGTG		AAACGAATAAAATCGATAATTAATATAtttAAAActtttcAccacCTAcCTAcAAGCTAcCTCGTTTGTCACTAcATTTCGACGGCCTTCCCGAAGATTT	AGGGACCAGTTTCAAGGTCC + AGAAATCTTCGGGAAGGCCG (DraI)
zip-2 (circ-BP)	AGCTAGCTTCTAGCTAGGTG		AATAATAATTACCTTTTTAAATCATTATCTTATGACGATGACGTGGCGGTCGCCGGTGTGGGGGGTCGGTGCGGTTCGGGTTGGGGCGGGTGGGGTCGGTGGTTGGTGTGTTTCAGAAAAGTTTTCGCCACCTAGCTAGAAGCTAGCTCGTTTGTCACTAGATTTCGACGG	AGGGACCAGTTTCAAGGTCC + AGAAATCTTCGGGAAGGCCG (HpaII)
