# Supplementary material for: Reverse complementary matches simultaneously promote both back-splicing and exon-skipping
Source: BMC Genomics. 2021 Aug 3;22:586. doi: 10.1186/s12864-021-07910-w (PMC8330042; doi:10.1186/s12864-021-07910-w)
Supplement: Supplementary file 5 — Additional file 5: Table S4. Differential expression analysis results of linear mRNAs between the sort and the whole group by DESeq2. [file 12864_2021_7910_MOESM5_ESM.xlsx]

## Sheet: linear_DE
Table S4. Differential expression analysis results of linear mRNAs between the sort and the whole group by DESeq2.
WBgene	baseMean	log2FoldChange	lfcSE	pvalue	padj	gene_name	threshold
WBGene00023193	546.283	-1.42157	0.285277	0.00252613367735143	0.00867625659647283	Y74C9A.6	TRUE
WBGene00022277	136.004	-0.415016	0.315437	1	1	homt-1	FALSE
WBGene00022276	2770.72	1.74842	0.19928	3.43476906158155e-09	3.7663700262156e-08	nlp-40	TRUE
WBGene00022278	761.727	0.200872	0.17366	1	1	rcor-1	FALSE
WBGene00235381	188.218	0.597535	0.285469	0.897607438808926	1	Y74C9A.9	FALSE
WBGene00022279	1320.18	0.485096	0.172923	1	1	sesn-1	FALSE
WBGene00170953	28.5767	4.80637	1.00168	4.87312519742439e-07	3.65709026801179e-06	21ur-15479	TRUE
WBGene00173569	17.177	4.54349	1.13446	1.00515126329979e-05	5.95338196696115e-05	21ur-13439	TRUE
WBGene00022275	41.0059	2.60928	0.473117	6.29288314397075e-06	3.87767364056941e-05	Y74C9A.1	TRUE
WBGene00044345	195.453	0.404331	0.201668	1	1	Y48G1C.12	FALSE
WBGene00021677	302.931	-0.0123133	0.199866	1	1	pgs-1	FALSE
WBGene00021678	19.4286	-2.37339	0.536507	0.000338096290926959	0.00144416851922973	Y48G1C.5	TRUE
WBGene00000812	960.246	-0.154664	0.183554	1	1	csk-1	FALSE
WBGene00021683	949.95	0.00581114	0.152311	1	1	Y48G1C.10	FALSE
WBGene00021679	90.4577	0.0673457	0.261834	1	1	Y48G1C.6	FALSE
WBGene00021682	229.833	-0.565295	0.227589	1	1	Y48G1C.9	FALSE
WBGene00021676	258.822	-0.069254	0.222095	1	1	Y48G1C.1	FALSE
WBGene00189949	25.8719	2.43348	0.510859	0.00011269688434345	0.000538036738155824	Y48G1C.13	TRUE
WBGene00021681	1977.07	-0.089305	0.289204	1	1	Y48G1C.8	FALSE
WBGene00004274	2800.14	-0.737102	0.137355	0.256375777490001	0.440057389913955	rab-11.1	FALSE
WBGene00199899	27.7684	0.182568	0.411789	1	1	F53G12.16	FALSE
WBGene00199597	3.10207	-0.505736	0.997976	0.895060011168422	1	F53G12.15	FALSE
WBGene00004418	15536.3	-1.69606	0.164781	1.04579423462326e-11	1.73258447825644e-10	rpl-7	TRUE
WBGene00202494	0.968108	0.219274	1.43755	1	NA	F53G12.17	NA
WBGene00023461	6.47153	-1.42176	0.773903	0.172643239129265	0.317872871864333	F53G12.12	FALSE
WBGene00018774	38.4337	1.79532	0.493038	0.00827558979216624	0.0245821557869723	F53G12.9	TRUE
WBGene00018773	19.1981	2.31904	0.559439	0.000787664892528778	0.00308546305350541	F53G12.8	TRUE
WBGene00171818	0	0	1.94633	NA	NA	21ur-13877	NA
WBGene00000622	14.6518	2.34326	0.635757	0.00218289946132039	0.00763155402225397	col-45	TRUE
WBGene00004962	6.32616	3.8601	1.23647	0.000329588136498609	0.00141308412853893	spe-8	TRUE
WBGene00003229	671.812	-0.985046	0.359366	0.223537914478279	0.392295786673343	mex-3	FALSE
WBGene00018772	100.936	1.65611	0.484737	0.0171635589495906	0.0461550610669533	F53G12.4	TRUE
WBGene00018771	56.7722	1.26819	0.41015	0.0731145512773059	0.156344776023801	duox-2	FALSE
WBGene00000253	566.342	-3.23314	0.2449	6.05959524520118e-28	1.33311095394426e-25	bli-3	TRUE
WBGene00004225	331.375	-2.67791	0.347643	5.73600927251413e-10	7.14659930789771e-09	ptr-11	TRUE
WBGene00018958	188.752	-0.964518	0.239273	0.100187693563637	0.202682750130397	F56C11.6	FALSE
WBGene00201018	0.939032	0.856477	1.63427	0.419160054467143	NA	F56C11.7	NA
WBGene00018957	88.1036	-2.55687	0.39367	1.96641727088728e-07	1.59058992232751e-06	F56C11.5	TRUE
WBGene00018955	70.6445	-0.785275	0.293593	0.445541905238563	0.686877103909451	F56C11.3	FALSE
WBGene00000227	647.787	-1.23831	0.340143	0.0435029777811114	0.101663953845123	atm-1	FALSE
WBGene00023295	1.29613	-0.864264	1.72571	0.343434173188635	NA	F56C11.t1	NA
WBGene00021666	36.5283	-2.32745	0.430809	2.22548942793289e-05	0.000123430506087034	Y48G1BL.7	TRUE
WBGene00004246	197.172	0.159754	0.222281	1	1	puf-10	FALSE
WBGene00021662	2.48076	-1.26958	1.25602	0.308794207515293	0.512036025498978	snpc-3.3	FALSE
WBGene00021664	9.13512	-2.93998	0.904643	0.00174234128926232	0.00624419933721542	Y48G1BL.5	TRUE
WBGene00021671	320.069	-0.72383	0.338382	0.60869179391738	0.880844658219996	Y48G1BM.6	FALSE
WBGene00021672	0	0	1.94633	NA	NA	Y48G1BM.7	NA
WBGene00021668	2.87364	-0.155974	0.971594	1	1	Y48G1BM.2	FALSE
WBGene00021673	21.8358	-2.26466	0.576769	0.00150629340719963	0.00549092177993952	Y48G1BM.8	TRUE
WBGene00021667	7.70147	-2.83138	1.02307	0.00520939450902711	0.0164337183710686	snpc-3.2	TRUE
WBGene00021675	241.319	-2.4814	0.294781	4.90074493579086e-11	7.28672639681468e-10	Y48G1BR.1	TRUE
WBGene00220069	6.2277	-2.04792	0.819853	0.0313036268750481	0.0769745814408089	T13E5.1	FALSE
WBGene00169222	0	0	1.94633	NA	NA	21ur-15400	NA
WBGene00166448	0	0	1.94633	NA	NA	21ur-13405	NA
WBGene00016904	158.392	1.58816	0.259027	7.52548732830396e-05	0.000373217710311094	C53D5.3	TRUE
WBGene00016903	564.163	1.16845	0.206107	0.00390350758272286	0.0127149066520064	marc-4	TRUE
WBGene00016905	199.601	-0.284569	0.207536	1	1	ztf-3	FALSE
WBGene00016902	855.296	0.574467	0.183082	1	1	C53D5.1	FALSE
WBGene00016906	124.199	-0.666897	0.334912	0.729004940248504	1	C53D5.5	FALSE
WBGene00002077	7945.18	-1.28544	0.127278	3.03551655966456e-08	2.82820734021398e-07	imb-3	TRUE
WBGene00235385	33.3592	-0.672155	0.393402	0.732128625605795	1	Y48G1A.7	FALSE
WBGene00002079	493.863	-1.25448	0.475748	0.118480215953681	0.232373855400281	xpo-2	FALSE
WBGene00021660	513.761	-1.24086	0.301253	0.0236879056644751	0.0608071750579715	nol-14	FALSE
WBGene00000917	312.025	0.278272	0.263514	1	1	daf-25	FALSE
WBGene00021661	49.9785	-1.29482	0.662091	0.19320392906384	0.348194830091437	mbtr-1	FALSE
WBGene00021658	20.4137	-3.4811	0.75998	1.70472797940018e-05	9.66777920505166e-05	Y48G1A.2	TRUE
WBGene00021657	129.156	-0.555497	0.235992	1	1	Y48G1A.1	FALSE
WBGene00020087	43.6291	-1.89318	0.367115	0.000211934627126252	0.000953295928241493	R119.1	TRUE
WBGene00020091	74.5116	-2.61486	0.550499	7.30699060921944e-05	0.000363192979192222	rnp-8	TRUE
WBGene00020088	180.505	-1.81903	0.23464	8.99819268948326e-08	7.69383282483127e-07	R119.2	TRUE
WBGene00020089	80.5465	-0.870005	0.324576	0.332255967488115	0.543157767174975	R119.3	FALSE
WBGene00004143	11337.2	-1.41242	0.174821	1.70000724649876e-06	1.16416648792764e-05	pqn-59	TRUE
WBGene00006385	610.131	0.383057	0.260429	1	1	taf-4	FALSE
WBGene00020090	944.946	0.511236	0.165275	1	1	R119.5	FALSE
WBGene00021733	1131.08	0.233457	0.218154	1	1	otub-2	FALSE
WBGene00021734	205.69	2.16321	0.257964	4.73845557949818e-10	5.98000440575429e-09	Y50C1A.2	TRUE
WBGene00015570	120.395	1.12445	0.247936	0.0250486654863319	0.0637640374414911	C07F11.2	FALSE
WBGene00006593	3193.75	0.26015	0.189133	1	1	tol-1	FALSE
WBGene00021026	273.617	-0.965615	0.221647	0.0767131948762874	0.162452817088071	W04C9.4	FALSE
WBGene00021027	262.744	2.64928	0.246907	2.16020098585122e-17	9.60876285509777e-16	W04C9.5	TRUE
WBGene00166632	11.275	1.76954	0.669952	0.0419020479449354	0.098578806436929	21ur-8411	FALSE
WBGene00235387	135.735	0.508039	0.295683	1	1	W04C9.8	FALSE
WBGene00021025	70.2896	1.34666	0.469807	0.0759210628984977	0.161202708980203	cutl-13	FALSE
WBGene00235388	0.766553	-0.207416	1.5683	0.975744953457828	NA	W04C9.9	NA
WBGene00021028	2.0837	-0.472647	1.10075	0.900552444223433	1	W04C9.6	FALSE
WBGene00021024	468.543	-1.33115	0.213071	0.00036509685326078	0.0015505504620223	W04C9.2	TRUE
WBGene00001814	348.892	-3.02481	0.32119	7.42177991485282e-15	2.10011431657828e-13	haf-4	TRUE
WBGene00022035	9.79431	-3.3542	0.882864	0.000215720951188331	0.000969434234085211	Y65B4BL.3	TRUE
WBGene00022036	28.9571	-1.40318	0.507838	0.0745862975455263	0.158824327351042	Y65B4BL.4	FALSE
WBGene00022034	123.134	-4.44648	0.801785	5.91289214709743e-08	5.22594376518709e-07	deps-1	TRUE
WBGene00022039	41.1982	-0.171003	0.366404	1	1	Y65B4BL.7	FALSE
WBGene00022037	2285.23	-0.677665	0.306788	0.694600960399032	0.977684678529959	acs-13	FALSE
WBGene00196781	0	0	1.94633	NA	NA	Y65B4BL.10	NA
WBGene00196389	0	0	1.94633	NA	NA	Y65B4BL.9	NA
WBGene00022038	1.54597	-0.0311625	1.16407	1	NA	Y65B4BL.6	NA
WBGene00195369	0	0	1.94633	NA	NA	Y65B4BL.8	NA
WBGene00197961	0	0	1.94633	NA	NA	Y65B4BL.11	NA
WBGene00200577	0	0	1.94633	NA	NA	Y65B4BL.12	NA
WBGene00022033	197.937	-1.77632	0.797093	0.0682695304377876	0.147717697438488	Y65B4BL.1	FALSE
WBGene00220190	6.53321	-1.54449	1.1195	0.189577043688764	0.342695344354105	Y65B4BM.2	FALSE
WBGene00022043	21.2278	-3.32875	0.909626	0.000322901683911258	0.00138786787760254	psf-3	TRUE
WBGene00022042	12137.4	-1.9045	0.20436	6.36580278224126e-11	9.22569162862502e-10	icd-2	TRUE
WBGene00201456	0.230654	0.192488	1.73188	0.907265364562316	NA	Y65B4BR.10	NA
WBGene00007009	3442.03	-0.106332	0.140968	1	1	wwp-1	FALSE
WBGene00220191	5.61041	0.149266	0.860406	1	1	Y65B4BR.12	FALSE
WBGene00004235	1002.5	-1.02554	0.249879	0.0679360121232383	0.147178621012197	ptr-21	FALSE
WBGene00202444	0.548335	0.230159	1.59494	0.943495404570782	NA	Y65B4BR.11	NA
WBGene00002393	55.1399	0.0888642	0.34072	1	1	lpr-1	FALSE
WBGene00022040	172.012	-3.11511	0.450575	4.19249891791854e-09	4.51414566029853e-08	Y65B4BR.1	TRUE
WBGene00000434	39.5522	2.02463	0.455984	0.000827719933542965	0.00322323724718852	ceh-9	TRUE
WBGene00001725	77.6344	-4.06368	1.35057	0.00022939052305939	0.00102445438425572	grl-16	TRUE
WBGene00044427	26.2715	-1.75681	0.518925	0.0141777027733607	0.0390592604841108	F56A6.5	TRUE
WBGene00235390	1.3914	-0.337413	1.19785	0.992766682639648	NA	F56A6.8	NA
WBGene00002040	2325.23	-2.23005	0.380243	7.01976352213638e-06	4.28128434591834e-05	hum-7	TRUE
WBGene00201449	0.352071	-0.108598	1.73291	0.996607290145563	NA	F56A6.7	NA
WBGene00200417	0.115327	0.0647943	1.73261	1	NA	F56A6.6	NA
WBGene00018923	202.623	-1.26527	0.22883	0.00238656298831606	0.00825143256048112	eme-1	TRUE
WBGene00018921	15.8042	-2.021	0.869039	0.0408451731563508	0.0964641323479775	sago-2	FALSE
WBGene00022028	6.67153	0.210912	0.747145	1	1	Y65B4A.4	FALSE
WBGene00220188	17.9707	0.156931	0.479651	1	1	Y65B4A.10	FALSE
WBGene00220189	0.452766	-0.505221	1.72412	0.606991951653752	NA	Y65B4A.11	NA
WBGene00022029	612.096	-0.849628	0.367129	0.406194246680206	0.637648721003513	Y65B4A.6	FALSE
WBGene00022027	773.571	-1.40858	0.240652	0.000473065922178665	0.00194942116429345	vps-20	TRUE
WBGene00022026	563.02	-2.2045	0.363392	3.94391472429562e-06	2.5205547649123e-05	Y65B4A.2	TRUE
WBGene00022030	5.27971	-0.687646	0.937557	0.733340233522662	1	Y65B4A.7	FALSE
WBGene00022025	518.588	-0.58247	0.173163	0.983457324112783	1	cus-2	FALSE
WBGene00022031	156.825	-0.466121	0.243865	1	1	Y65B4A.8	FALSE
WBGene00022032	1.39433	-1.16797	1.5275	0.303210176062454	NA	Y65B4A.9	NA
WBGene00044461	11.2024	-2.06249	0.636469	0.0094669405721113	0.0276006075419004	Y18H1A.14	TRUE
WBGene00021215	30.2583	-1.44346	0.44653	0.0385019697223588	0.0917196469242027	Y18H1A.11	FALSE
WBGene00021214	26.9996	1.32661	0.512183	0.105403026018851	0.211273241022764	hasp-2	FALSE
WBGene00021207	0.962285	-0.863661	1.54668	0.463087023048551	NA	Y18H1A.1	NA
WBGene00021210	373.089	-0.131668	0.17306	1	1	Y18H1A.4	FALSE
WBGene00021208	437.472	-0.531401	0.180777	1	1	Y18H1A.2	FALSE
WBGene00021209	1336.5	-0.130878	0.16682	1	1	hgap-1	FALSE
WBGene00021211	47.7793	-2.15856	0.375649	1.36599339626865e-05	7.89714932217814e-05	NA	TRUE
WBGene00004028	73.0191	-1.89477	0.6913	0.029142014874707	0.0726106887501703	pif-1	FALSE
WBGene00044434	14.8353	0.672126	0.717093	0.760684241983626	1	Y18H1A.15	FALSE
WBGene00236789	32.4606	1.22965	0.466892	0.125898374790509	0.244411085212421	Y18H1A.18	FALSE
WBGene00000623	6.01621	-1.46379	0.903067	0.189215950105828	0.342093248062806	col-46	FALSE
WBGene00198328	0	0	1.94633	NA	NA	Y18H1A.17	NA
WBGene00000624	9.89065	2.81975	0.87886	0.00238205945369567	0.00823936145315131	col-47	TRUE
WBGene00021213	30.3281	-2.23101	0.567752	0.00161564581113958	0.00584851329795858	Y18H1A.9	TRUE
WBGene00023169	0.452766	-0.505221	1.72412	0.606991951653752	NA	Y18H1A.t1	NA
WBGene00197162	0.452766	-0.505221	1.72412	0.606991951653752	NA	Y18H1A.16	NA
WBGene00021212	3.71777	-1.7094	1.06925	0.131417667351225	0.25339277036849	Y18H1A.8	FALSE
WBGene00020282	1.51215	-0.969538	1.71594	0.294861386381187	NA	mps-3	NA
WBGene00020283	27.6676	-2.59689	0.666168	0.000779281620413241	0.00305409359179768	T06A4.3	TRUE
WBGene00020281	20.8868	-2.88495	0.565786	1.21085044106424e-05	7.07053270463624e-05	T06A4.1	TRUE
WBGene00196394	0.169418	-0.28229	1.7356	0.810366364635996	NA	T06A4.5	NA
WBGene00196011	0	0	1.94633	NA	NA	T06A4.4	NA
WBGene00201573	0.512547	0.0816569	1.70789	1	NA	T06A4.6	NA
WBGene00201667	12.9111	1.99696	0.748042	0.0269148605205249	0.0678077884980106	T06A4.7	FALSE
WBGene00195514	0.549732	0.488661	1.69946	0.64358752233119	NA	Y73A3A.1	NA
WBGene00199422	1.36512	1.19298	1.36696	0.333277482349998	NA	Y73A3A.2	NA
WBGene00022518	6484.1	1.20348	0.19552	0.00129770205777919	0.00480440937704183	zfh-2	TRUE
WBGene00023398	8.07706	0.877778	0.797725	0.552963230521924	0.815568163879047	ZC123.t1	FALSE
WBGene00200408	2.05524	0.200374	1.23403	1	1	ZC123.8	FALSE
WBGene00201436	22.6219	1.27951	0.505338	0.123230204860472	0.24014696374533	ZC123.10	FALSE
WBGene00202093	25.3155	1.30499	0.469637	0.0918793819274138	0.188545756862811	ZC123.11	FALSE
WBGene00197978	11.8344	1.37197	0.639402	0.1452788272443	0.27511984362687	ZC123.7	FALSE
WBGene00195610	12.7014	1.19945	0.611859	0.226671813007488	0.396825985636451	ZC123.5	FALSE
WBGene00200506	62.308	1.15909	0.46684	0.168092144076589	0.310994026695228	ZC123.9	FALSE
WBGene00197264	5.52538	0.651663	0.779927	0.781348800072646	1	ZC123.6	FALSE
WBGene00022517	158.203	-0.90212	0.777573	0.527200507481929	0.785685121000165	ZC123.1	FALSE
WBGene00022519	1496.12	0.97832	0.269835	0.127129952494098	0.246448633794226	ZC123.4	FALSE
WBGene00202359	0.520258	0.473644	1.69845	0.657656785457663	NA	Y95B8A.17	NA
WBGene00022388	894.6	-0.209646	0.18385	1	1	Y95B8A.8	FALSE
WBGene00022389	3442.57	1.96777	0.206861	1.32624074122293e-11	2.16710532567159e-10	pde-6	TRUE
WBGene00022386	560.798	-1.28036	0.205203	0.000566964717975857	0.00229568536112924	Y95B8A.6	TRUE
WBGene00022390	119.363	0.314316	0.271555	1	1	him-19	FALSE
WBGene00001678	239.841	-0.0954003	0.238836	1	1	gpa-16	FALSE
WBGene00220217	0	0	1.94633	NA	NA	Y95B8A.18	NA
WBGene00022385	18.6733	0.911448	0.490362	0.413222049242568	0.646312844584866	Y95B8A.4	FALSE
WBGene00022391	2091.43	2.85348	0.206019	9.8826405111901e-29	2.41334081283262e-26	Y95B8A.12	TRUE
WBGene00201274	0.148263	0.0647943	1.73261	1	NA	Y95B8A.16	NA
WBGene00022383	117.793	-2.56254	0.324091	3.82857868034702e-10	4.91297379790195e-09	Y95B8A.2	TRUE
WBGene00003548	64.8324	-2.31952	0.473555	0.000104988250392598	0.000504588284705225	nas-30	TRUE
WBGene00199411	0.169418	-0.28229	1.7356	0.810366364635996	NA	Y95B8A.14	NA
WBGene00200422	0.675043	-0.137789	1.57763	1	NA	Y95B8A.15	NA
WBGene00195544	0.148263	0.0647943	1.73261	1	NA	Y95B8A.13	NA
WBGene00023199	1.80607	-0.635647	1.31349	0.708951310119543	0.992922172122003	Y95B8A.t1	FALSE
WBGene00003238	439.449	-1.53831	0.2466	7.94894003524379e-05	0.000391672953310438	mig-1	TRUE
WBGene00018787	421.244	-0.953673	0.164501	0.0226303049785024	0.0584486565388713	cutl-20	FALSE
WBGene00018788	560.501	0.271037	0.244944	1	1	shc-1	FALSE
WBGene00197993	0.668788	-0.749067	1.68319	0.453740172269791	NA	F54A5.4	NA
WBGene00200860	1.81486	0.239613	1.17082	1	1	F54A5.5	FALSE
WBGene00018786	85.1781	0.0511596	0.543313	1	1	hmbx-1	FALSE
WBGene00016932	272.47	2.61905	0.255097	5.45869134967339e-16	1.88544897820402e-14	C54G6.3	TRUE
WBGene00196934	8.93602	2.21374	0.854791	0.0207522481279419	0.054327819391546	C54G6.6	FALSE
WBGene00199650	12.3892	1.8336	0.680762	0.0347898877408171	0.0842060955934639	C54G6.7	FALSE
WBGene00016931	146.863	2.2344	0.280431	1.92286967492393e-09	2.20039725687171e-08	C54G6.2	TRUE
WBGene00016930	18.8263	-0.771621	0.538756	0.613601073926068	0.886268304564653	madf-6	FALSE
WBGene00236808	6.73176	2.81415	1.11879	0.00777685076232643	0.0232477286835612	C54G6.8	TRUE
WBGene00005002	8.397	-0.311254	0.784907	1	1	spp-17	FALSE
WBGene00021335	1.64951	0.28856	1.36625	0.980166835225716	NA	spp-23	NA
WBGene00021327	595.372	-0.721798	0.185197	0.436882794815253	0.675960074091648	mrpl-38	FALSE
WBGene00004952	135.308	-2.40368	0.564978	0.000488947862833836	0.00200842839535783	spd-1	TRUE
WBGene00021329	163.282	-0.81596	0.36665	0.45916137994342	0.704228168459887	Y34D9A.3	FALSE
WBGene00021332	237.79	-0.21834	0.375788	1	1	Y34D9A.7	FALSE
WBGene00021331	355.622	-0.422292	0.208118	1	1	glrx-10	FALSE
WBGene00021333	347.608	1.96206	0.233658	2.16320228063988e-09	2.45928303972188e-08	Y34D9A.8	TRUE
WBGene00021334	1159.26	0.258691	0.150332	1	1	vps-4	FALSE
WBGene00021328	539.361	1.6325	0.313954	0.000574091594829607	0.00232107893141374	npr-23	TRUE
WBGene00001745	6262.19	0.926167	0.235271	0.132071510338519	0.254452566664033	gsa-1	FALSE
WBGene00019909	44.319	-0.7582	0.34771	0.546870452169941	0.808518529158596	R06A10.1	FALSE
WBGene00044895	6.0953	1.37689	0.983034	0.243537768216774	0.421428025783278	R06A10.5	FALSE
WBGene00019911	384.189	-1.33486	0.291479	0.00784969336143893	0.0234310612255639	R06A10.4	TRUE
WBGene00174760	9.27393	-1.67634	0.756453	0.0814477561852912	0.170637800793137	21ur-15525	FALSE
WBGene00022838	22.3528	-1.58123	0.548192	0.0439185541631693	0.102385784502587	ZK993.2	FALSE
WBGene00236809	16.3225	-1.96336	0.574839	0.00846728094013149	0.0250479709943078	ZK993.5	TRUE
WBGene00202055	0.148263	0.0647943	1.73261	1	NA	ZK993.4	NA
WBGene00022837	259.787	0.491951	0.227206	1	1	ceh-45	FALSE
WBGene00021689	667.221	0.0615007	0.186421	1	1	Y48G8AL.10	FALSE
WBGene00000165	257.465	0.127874	0.284255	1	1	aps-3	FALSE
WBGene00198207	0.289603	0.246836	1.73047	0.851075629687798	NA	Y48G8AL.18	NA
WBGene00195424	0.500334	0.0723704	1.61009	1	NA	Y48G8AL.17	NA
WBGene00004429	9562.99	-1.87026	0.175296	1.38344756699039e-13	3.11658575515732e-12	rpl-17	TRUE
WBGene00021687	61.3988	-1.46313	0.310965	0.00348078337484939	0.0115067997852744	Y48G8AL.7	TRUE
WBGene00001816	97.7734	0.0302209	0.240362	1	1	haf-6	FALSE
WBGene00004880	1724.62	-0.440028	0.159675	1	1	smg-2	FALSE
WBGene00249808	2.69367	0.767748	1.03523	0.653919716628461	0.932915784311913	Y48G8AL.20	FALSE
WBGene00021686	917.569	-0.586608	0.211589	0.953145005422583	1	Y48G8AL.5	FALSE
WBGene00021685	1170.65	0.0691075	0.15064	1	1	herc-1	FALSE
WBGene00195068	0.908194	-0.422799	1.5497	0.79372396486962	NA	Y48G8AL.16	NA
WBGene00021690	3.88506	-0.149954	1.13135	1	1	Y48G8AL.12	FALSE
WBGene00021691	2463.57	-2.5036	0.287174	9.16887527965052e-12	1.53885865518258e-10	Y48G8AL.13	TRUE
WBGene00201777	0.360823	-0.108598	1.73291	0.996607290145563	NA	Y48G8AL.19	NA
WBGene00021692	89.2511	0.166449	0.276626	1	1	Y48G8AL.15	FALSE
WBGene00001707	848.932	-3.02431	0.300911	1.27604515266322e-16	4.92275238989507e-15	grh-1	TRUE
WBGene00201534	29.1298	1.93667	0.469756	0.00219051650929276	0.00765380070924727	Y48G8AR.7	TRUE
WBGene00200307	1.72025	0.132549	1.12165	1	NA	Y48G8AR.6	NA
WBGene00197713	1.27836	-0.0307393	1.38261	1	NA	Y48G8AR.4	NA
WBGene00199486	9.36468	2.27754	0.798485	0.0123737741341882	0.0347358965808572	Y48G8AR.5	TRUE
WBGene00021693	629.413	2.52211	0.313867	2.55349886124029e-10	3.37244143815511e-09	Y48G8AR.2	TRUE
WBGene00021694	60.4587	3.32304	0.435848	5.85086320925686e-11	8.54023189300971e-10	Y48G8AR.3	TRUE
WBGene00003400	2308.99	-0.252722	0.168093	1	1	dapk-1	FALSE
WBGene00197361	0	0	1.94633	NA	NA	K12C11.8	NA
WBGene00044896	19.8491	1.88129	0.62167	0.0194660904809563	0.0514127113935705	K12C11.5	FALSE
WBGene00019674	19.1198	-1.31656	0.476712	0.0909501939952907	0.187110677115838	K12C11.3	FALSE
WBGene00045052	25.4908	-2.66866	0.571536	8.1314084005433e-05	0.00039977651125683	K12C11.6	TRUE
WBGene00045053	28.6954	-2.4649	0.456627	1.45377812820445e-05	8.36639836712731e-05	K12C11.7	TRUE
WBGene00004888	393.033	-0.933412	0.573657	0.432890657361409	0.671144044998135	smo-1	FALSE
WBGene00019673	644.551	-0.104097	0.167565	1	1	K12C11.1	FALSE
WBGene00022363	655.932	-0.444646	0.176353	1	1	Y92H12BL.1	FALSE
WBGene00022366	776.963	0.144371	0.233228	1	1	Y92H12BL.5	FALSE
WBGene00022365	462.79	0.58818	0.166822	0.958340672094652	1	Y92H12BL.4	FALSE
WBGene00022367	362.197	0.528075	0.239848	1	1	Y92H12BM.1	FALSE
WBGene00022372	494.638	0.0996678	0.166384	1	1	Y92H12BR.7	FALSE
WBGene00022371	103.727	-0.132733	0.243583	1	1	set-29	FALSE
WBGene00022368	180.87	-0.398788	0.30231	1	1	Y92H12BR.2	FALSE
WBGene00022369	1612.87	-0.635794	0.167661	0.736591718841254	1	Y92H12BR.3	FALSE
WBGene00022370	252.159	1.49559	0.281916	0.000900543238385878	0.00347633036379752	Y92H12BR.4	TRUE
WBGene00022373	339.812	-0.999727	0.211556	0.0442662234960866	0.103068380794664	mrpl-15	FALSE
WBGene00018159	146.652	0.0510314	0.328379	1	1	F37F2.2	FALSE
WBGene00219937	1.68994	1.87377	1.43689	0.0973150430621849	NA	F37F2.4	NA
WBGene00004969	699.982	1.87043	0.183712	1.59309461954405e-12	3.0110967963828e-11	spe-15	TRUE
WBGene00196566	0	0	1.94633	NA	NA	F47G6.6	NA
WBGene00023055	0.230654	0.192488	1.73188	0.907265364562316	NA	F47G6.t1	NA
WBGene00001773	3.35709	-1.38556	1.23813	0.256214248744847	0.439877816305293	gst-25	FALSE
WBGene00018580	10.892	2.70774	0.814445	0.00231653188808571	0.00804919019736098	F47G6.3	TRUE
WBGene00018579	244.07	-2.44235	0.445204	1.16897939394925e-05	6.8423961649666e-05	acs-16	TRUE
WBGene00001115	1521.57	0.954612	0.216027	0.0780624821531498	0.164846576805596	dyb-1	FALSE
WBGene00170789	1.13675	1.01034	1.61536	0.342179792184812	NA	21ur-13232	NA
WBGene00022361	1900.8	-0.100033	0.131331	1	1	Y92H12A.5	FALSE
WBGene00022360	886.341	0.162668	0.179615	1	1	Y92H12A.4	FALSE
WBGene00022358	2330.73	0.574713	0.222713	0.991598254467236	1	Y92H12A.2	FALSE
WBGene00172419	5.0824	0.47662	0.932069	0.938926380450763	1	21ur-12465	FALSE
WBGene00005077	1505.85	-0.176687	0.301501	1	1	src-1	FALSE
WBGene00195355	0.60611	0.549075	1.68789	0.601629483813445	NA	Y92H12A.8	NA
WBGene00023198	5.21188	0.255556	0.846112	1	1	Y92H12A.t1	FALSE
WBGene00022270	152.238	0.363343	0.25211	1	1	Y73E7A.3	FALSE
WBGene00022271	2682.75	2.53118	0.20287	3.28107485890186e-22	2.96754992794013e-20	cpx-1	TRUE
WBGene00022272	13.8069	2.17832	0.672293	0.00753748842003085	0.0226347106759903	Y73E7A.5	TRUE
WBGene00022269	451.471	-1.24695	0.193812	0.000521542266431695	0.00212835263139405	Y73E7A.2	TRUE
WBGene00022273	49.9363	-0.378462	0.318481	1	1	Y73E7A.6	FALSE
WBGene00044440	284.439	-0.370596	0.232303	1	1	adpr-1	FALSE
WBGene00000269	341.797	0.30314	0.270098	1	1	bre-4	FALSE
WBGene00022268	755.811	-1.36243	0.220269	0.000324537393958244	0.00139405508539319	Y73E7A.1	TRUE
WBGene00022274	74.9666	-2.49713	0.530095	0.000110990599485359	0.0005305549259078	Y73E7A.8	TRUE
WBGene00003111	1268.49	1.03844	0.376389	0.188396100290882	0.340964408886337	mab-20	FALSE
WBGene00022156	13.5786	-1.45938	0.630285	0.106404742979693	0.212879225263321	Y71G12B.18	FALSE
WBGene00173142	0	0	1.94633	NA	NA	21ur-14112	NA
WBGene00004168	205.362	-1.88987	0.482953	0.00385414520829074	0.0125759254391315	pqn-88	TRUE
WBGene00044358	2.93813	0.800219	1.12325	0.618540857780678	0.89213677555987	Y71G12B.33	FALSE
WBGene00022157	9.18221	1.13069	0.676161	0.303971851664287	0.505619005356712	Y71G12B.22	FALSE
WBGene00022155	72.7293	-2.67193	0.422657	2.55639862534501e-07	2.01703568435945e-06	Y71G12B.17	TRUE
WBGene00022158	148.158	0.128646	0.236606	1	1	Y71G12B.23	FALSE
WBGene00185098	152.792	0.617101	0.238183	0.843650549167961	1	Y71G12B.35	FALSE
WBGene00022154	54.1636	-2.27565	0.438223	5.03082702575728e-05	0.000258964578349479	drag-1	TRUE
WBGene00044348	130.038	0.427996	0.254367	1	1	Y71G12B.31	FALSE
WBGene00200707	41.4073	0.222119	0.326929	1	1	Y71G12B.37	FALSE
WBGene00236797	167.829	0.48851	0.211438	1	1	Y71G12B.44	FALSE
WBGene00220197	0	0	1.94633	NA	NA	Y71G12B.41	NA
WBGene00219767	5.78054	0.0116386	0.741905	1	1	linc-131	FALSE
WBGene00006702	2445.96	0.00974501	0.133092	1	1	ubc-3	FALSE
WBGene00003080	173.482	0.101557	0.199642	1	1	lsm-6	FALSE
WBGene00022153	604.239	0.147974	0.277891	1	1	Y71G12B.13	FALSE
WBGene00022152	355.584	0.311211	0.184808	1	1	atg-5	FALSE
WBGene00006771	9534.73	-0.945106	0.175183	0.0360497509773231	0.0867923611225703	tln-1	FALSE
WBGene00199017	2.92193	-0.360828	1.13835	0.990370095557047	1	Y71G12B.36	FALSE
WBGene00003278	2.79949	-0.296631	1.06866	1	1	mir-50	FALSE
WBGene00022159	184.048	-0.810618	0.330661	0.436432920873849	0.675476609025983	mppa-1	FALSE
WBGene00022150	301.834	-0.948343	0.202531	0.0655527320208992	0.142699029769153	Y71G12B.10	FALSE
WBGene00022149	686.902	0.123036	0.229296	1	1	lin-65	FALSE
WBGene00022148	856.519	-0.245112	0.284549	1	1	ddx-27	FALSE
WBGene00022160	108.953	-2.27954	0.387871	5.56881206235179e-06	3.46737354825678e-05	Y71G12B.25	TRUE
WBGene00022161	144.852	2.99348	0.453428	2.60185407201505e-08	2.45887292719069e-07	Y71G12B.26	TRUE
WBGene00220198	2.10628	0.175934	1.3007	1	1	Y71G12B.42	FALSE
WBGene00022147	0.849719	1.05368	1.53672	0.356735462859819	NA	NA	NA
WBGene00022146	119.5	-2.25976	0.412582	2.20995990870653e-05	0.000122708551547552	Y71G12B.6	TRUE
WBGene00022162	1.71636	0.426986	1.22089	0.907720386096798	NA	Y71G12B.27	NA
WBGene00022145	18.9173	2.66491	0.656441	0.000448442420654254	0.00185735480196351	Y71G12B.5	TRUE
WBGene00022144	16722.9	2.71078	0.2208	2.0179194774823e-22	1.88082418473732e-20	pghm-1	TRUE
WBGene00022143	108.609	4.49538	0.412907	1.47301605623987e-22	1.38884371016902e-20	Y71G12B.3	TRUE
WBGene00044349	29.6299	0.699491	0.493821	0.706117863239647	0.989805305109476	Y71G12B.32	FALSE
WBGene00022142	117.439	0.700582	0.396928	0.679626153748473	0.961613571314035	Y71G12B.2	FALSE
WBGene00044347	7.00924	2.0086	0.867363	0.0421914237552269	0.0991831505682174	Y71G12B.30	FALSE
WBGene00219766	20.5218	0.568805	0.603127	0.898878800285731	1	anr-42	FALSE
WBGene00022141	104.091	-2.18524	0.690375	0.00853117100277331	0.0252064362840562	chaf-2	TRUE
WBGene00022163	1.58846	-0.48042	1.24212	0.855885509237489	NA	Y71G12B.28	NA
WBGene00044746	135.952	0.983521	0.230414	0.074209413134757	0.158311685922143	C53H9.3	FALSE
WBGene00016907	2165.67	-2.00908	0.206965	3.3218115015744e-12	6.00274515780521e-11	C53H9.2	TRUE
WBGene00004441	9155.57	-1.67724	0.176148	3.81137624606272e-10	4.89604460435832e-09	rpl-27	TRUE
WBGene00001196	6986.73	0.647067	0.147514	0.653451399267297	0.932436400175023	egl-30	FALSE
WBGene00202110	0.473488	-0.48853	1.73671	0.609384934798331	NA	M01D7.10	NA
WBGene00220027	0	0	1.94633	NA	NA	M01D7.11	NA
WBGene00001309	431.75	0.628151	0.260676	0.811905057919205	1	emr-1	FALSE
WBGene00003750	581.157	0.89053	0.21694	0.144776275896449	0.274348369283814	nlp-12	FALSE
WBGene00006461	151.813	1.22577	0.234836	0.00521496260180804	0.0164449104772924	tag-96	TRUE
WBGene00044897	2.90607	-0.145175	1.08005	1	1	M01D7.9	FALSE
WBGene00019706	22.8017	1.9007	0.600836	0.014997049117403	0.0410431401375076	M01D7.1	TRUE
WBGene00004743	1310.33	0.959114	0.179631	0.033596818910088	0.0817952157978212	scm-1	FALSE
WBGene00022139	4515.22	0.110406	0.142284	1	1	tub-2	FALSE
WBGene00022140	10.0537	0.172862	0.68274	1	1	Y71G12A.4	FALSE
WBGene00022138	611.561	0.177516	0.171267	1	1	trpp-10	FALSE
WBGene00021768	146.798	-2.62215	0.555567	7.85206933088837e-05	0.000388054135596692	Y51F10.7	TRUE
WBGene00219760	1.56125	-0.743685	1.3406	0.619191580263294	NA	anr-19	NA
WBGene00021766	291.454	-0.13576	0.215795	1	1	hex-4	FALSE
WBGene00021765	453.538	0.361423	0.177279	1	1	Y51F10.4	FALSE
WBGene00255420	3.31614	1.10269	1.18706	0.40382157988307	0.63445428686512	Y51F10.15	FALSE
WBGene00021771	240.514	-0.208334	0.199802	1	1	spe-48	FALSE
WBGene00044438	295.087	-0.386326	0.252204	1	1	Y51F10.11	FALSE
WBGene00021764	579.979	-0.0258414	0.14625	1	1	Y51F10.3	FALSE
WBGene00201351	0.148263	0.0647943	1.73261	1	NA	Y51F10.13	NA
WBGene00196465	31.3135	1.09236	0.449075	0.203907879169915	0.363117509613456	Y51F10.12	FALSE
WBGene00021763	166.965	-0.974075	0.714133	0.446345819709569	0.687725718802932	Y51F10.2	FALSE
WBGene00021238	622.065	-1.44037	0.217129	6.16049097803568e-05	0.000311403828780028	gap-3	TRUE
WBGene00220136	22.8187	2.35472	0.546953	0.000483038071899171	0.00198682663226845	Y20F4.11	TRUE
WBGene00021237	3540.18	1.148	0.222331	0.00957081920096753	0.0278668659696706	crtc-1	TRUE
WBGene00021239	5767.79	0.845442	0.170253	0.117149235759244	0.230133081589633	Y20F4.4	FALSE
WBGene00219749	69.0311	0.462015	0.418288	1	1	linc-30	FALSE
WBGene00044435	63.7437	-0.105188	0.308823	1	1	Y20F4.8	FALSE
WBGene00021346	218.942	-0.277028	0.197893	1	1	Y37E3.1	FALSE
WBGene00021347	127.524	-1.60563	0.342926	0.00198770539760199	0.00701847394584162	rpb-10	TRUE
WBGene00021348	75.4182	-1.57936	0.451144	0.0183115557315245	0.0488228180984636	moag-4	TRUE
WBGene00021349	270.856	1.70552	0.242434	2.51264443306844e-06	1.65969102124781e-05	arl-13	TRUE
WBGene00195672	0.57781	0.319252	1.49985	0.904711797570284	NA	Y37E3.26	NA
WBGene00004409	7544.03	-2.03481	0.202672	4.6490216077883e-13	9.56437301282141e-12	rla-1	TRUE
WBGene00021350	8976.04	-1.98637	0.185591	2.45522414512918e-14	6.42621367889116e-13	Y37E3.8	TRUE
WBGene00044932	159.13	-1.66311	0.279971	7.90010193383463e-05	0.000389817113001095	Y37E3.22	TRUE
WBGene00197277	15.3048	1.18712	0.64866	0.252307763870874	0.434142868780069	Y37E3.28	FALSE
WBGene00044931	114.45	-1.63172	0.341036	0.00144358676914925	0.00528600823251231	Y37E3.21	TRUE
WBGene00196428	0	0	1.94633	NA	NA	Y37E3.27	NA
WBGene00004014	640.03	-1.86941	0.232814	2.08639360322107e-08	2.00510554075791e-07	phb-1	TRUE
WBGene00021351	1086.22	-0.931992	0.239767	0.132436056832123	0.255074415004374	eif-2alpha	FALSE
WBGene00021352	1168.77	0.242715	0.168276	1	1	pcyt-2.1	FALSE
WBGene00200606	11.9487	2.46397	0.741099	0.0036845618271767	0.0120888082520026	Y37E3.29	TRUE
WBGene00044925	35.8617	-0.63134	0.379343	0.811065608442639	1	Y37E3.20	FALSE
WBGene00021353	933.059	2.26499	0.249406	7.59293120577091e-12	1.29032275605376e-10	iglr-3	TRUE
WBGene00003799	724.457	-0.320747	0.352518	1	1	npp-13	FALSE
WBGene00044810	5.38111	2.3738	1.14615	0.029303017899675	0.0728993171465021	Y37E3.19	FALSE
WBGene00021354	43.6234	-1.86937	0.42075	0.00131183467490612	0.00485158303213804	fpn-1.1	TRUE
WBGene00021355	2661.86	-0.826316	0.275942	0.344085619687743	0.558236170128533	Y37E3.17	FALSE
WBGene00195033	0.444788	0.367393	1.72948	0.72997407466318	NA	Y37E3.25	NA
WBGene00195032	0	0	1.94633	NA	NA	Y37E3.24	NA
WBGene00235158	85.4548	-1.53934	0.384771	0.0091209882451705	0.0266971752303804	Y37E3.30	TRUE
WBGene00195031	0.969563	-0.0399464	1.63381	1	NA	Y37E3.23	NA
WBGene00021009	2879.65	-0.842597	0.250826	0.276618757818912	0.468059178626512	afd-1	FALSE
WBGene00021008	29.2855	0.57255	0.484574	0.910983013527675	1	W03F11.5	FALSE
WBGene00021005	16.9837	1.35566	0.610262	0.139980545935746	0.266702421139963	ule-1	FALSE
WBGene00001542	164.688	2.50523	0.308672	1.89653575569863e-10	2.55733866119053e-09	gcy-17	TRUE
WBGene00021006	0	0	1.94633	NA	NA	dct-9	NA
WBGene00021007	8.10092	-0.252534	0.745949	1	1	W03F11.4	FALSE
WBGene00017399	19.8945	1.57788	0.633619	0.0713779153313263	0.153140809382445	lgc-51	FALSE
WBGene00170253	0.31422	-0.108598	1.73291	0.996607290145563	NA	21ur-15161	NA
WBGene00017398	172.217	-2.75727	0.583813	5.56999216949476e-05	0.000283668839998044	slc-17.6	TRUE
WBGene00000020	5063.92	1.21348	0.282772	0.0214006559980655	0.0557563234260918	abt-2	FALSE
WBGene00198059	0	0	1.94633	NA	NA	Y39G10AL.4	NA
WBGene00201890	1.97426	-0.0834464	1.27749	1	1	Y39G10AL.6	FALSE
WBGene00200608	0	0	1.94633	NA	NA	Y39G10AL.5	NA
WBGene00023176	0	0	1.94633	NA	NA	Y39G10AL.t1	NA
WBGene00021458	70.2379	-1.89008	0.905533	NA	NA	Y39G10AL.1	NA
WBGene00000408	336.918	0.0512446	0.181221	1	1	cdk-7	FALSE
WBGene00021469	11440.5	0.284783	0.162866	1	1	Y39G10AR.11	FALSE
WBGene00021470	131.837	-3.31581	1.12397	NA	NA	tpxl-1	NA
WBGene00021468	2366.84	-0.787648	0.629023	0.616605432477989	0.890133876868792	epg-2	FALSE
WBGene00002047	212.554	-3.9616	1.19079	NA	NA	icp-1	NA
WBGene00021467	125.869	-1.09513	0.367268	0.134772695897055	0.258768782186579	Y39G10AR.9	FALSE
WBGene00021476	115.854	-1.21862	0.252612	0.00993974260421187	0.0288036684935154	nsun-4	TRUE
WBGene00021475	93.0594	-0.906546	0.313744	0.266682405654358	0.454141167787965	tbca-1	FALSE
WBGene00021466	1562.69	-1.11403	0.144533	0.000217702374163983	0.00097743923094033	eif-2gamma	TRUE
WBGene00199088	1.07452	-0.931745	1.54305	0.422741187484404	NA	Y39G10AR.30	NA
WBGene00021465	31.2071	-1.27274	0.480607	0.112422647431551	0.222582681311119	ekl-7	FALSE
WBGene00003156	392.563	-3.36696	1.16983	NA	NA	mcm-4	NA
WBGene00219275	90.0994	0.0669833	0.284505	1	1	Y39G10AR.32	FALSE
WBGene00021471	7.13573	2.59805	0.981775	0.00969687338267824	0.0281767786774158	Y39G10AR.15	TRUE
WBGene00021477	1.99382	-0.356104	1.0621	1	1	srbc-64	FALSE
WBGene00021472	4.57716	0.42525	0.86062	1	1	Y39G10AR.16	FALSE
WBGene00021464	23.6101	-0.971749	0.506616	0.356133712105028	0.573628734885877	ugt-31	FALSE
WBGene00021463	108.116	-0.626367	0.597826	0.819997982686108	1	zeel-1	FALSE
WBGene00044277	0.345981	0.303205	1.72967	0.79375030243424	NA	nspa-12	NA
WBGene00077563	11.029	-1.44751	0.665208	0.124114484674811	0.241446324843374	peel-1	FALSE
WBGene00021461	580.296	2.59219	0.204368	3.33020845630198e-23	3.50533148719372e-21	nekl-1	TRUE
WBGene00199635	0	0	1.94633	NA	NA	Y39G10AR.31	NA
WBGene00196479	0.406162	-0.455956	1.73335	0.642295844875594	NA	Y39G10AR.28	NA
WBGene00197084	0	0	1.94633	NA	NA	Y39G10AR.29	NA
WBGene00196296	1.25325	1.05402	1.39995	0.400611078939585	NA	Y39G10AR.27	NA
WBGene00021473	1257.58	0.260745	0.191383	1	1	sydn-1	FALSE
WBGene00021474	3607.48	0.153808	0.143981	1	1	dot-1.1	FALSE
WBGene00021460	174.038	-0.494008	0.501512	1	1	zwl-1	FALSE
WBGene00044926	5.77616	-1.06464	0.843781	0.405112853455513	0.636114704307075	Y39G10AR.24	FALSE
WBGene00195289	1.28072	1.04519	1.3917	0.407669150974485	NA	Y39G10AR.26	NA
WBGene00017741	734.997	2.68086	0.273899	6.63255761321426e-15	1.90325566292235e-13	F23C8.13	TRUE
WBGene00017734	528.75	-1.21661	0.205929	0.00178645213331809	0.00638261318151102	F23C8.5	TRUE
WBGene00017735	615.188	-0.720335	0.185581	0.442389049799669	0.682878672320348	did-2	FALSE
WBGene00017736	12.8232	-0.756478	0.601143	0.648794374027049	0.927066039423085	F23C8.7	FALSE
WBGene00017737	3.08012	0.691327	1.26745	0.677307365512216	0.959397819163594	F23C8.8	FALSE
WBGene00017738	53.0716	-3.4062	0.752381	2.37257888627613e-05	0.000130845475164551	tipn-1	TRUE
WBGene00017733	231.668	-1.38782	0.396003	0.0314254146405114	0.0772429416730034	ubxn-1	FALSE
WBGene00255457	39.286	0.465005	0.356158	1	1	F23C8.14	FALSE
WBGene00017732	201.655	0.804676	0.208139	0.270638090731938	0.459691324732137	F23C8.3	FALSE
WBGene00023274	1.0509	1.28002	1.50675	0.260345695395769	NA	F23C8.10	NA
WBGene00023273	34.6692	0.930043	0.473655	0.380910584871056	0.605302654264798	F23C8.2	FALSE
WBGene00017731	103.734	1.19613	0.327094	0.0499254813567303	0.114155454562861	F23C8.1	FALSE
WBGene00017739	71.1557	1.75119	0.329456	0.000253772764498495	0.00111922176432242	F23C8.11	TRUE
WBGene00002141	249.84	1.45559	0.272455	0.00103627450169589	0.00393497486105018	inx-19	TRUE
WBGene00022280	458.213	0.12733	0.172199	1	1	Y74C10AL.2	FALSE
WBGene00022281	677.324	-0.087893	0.174436	1	1	abtm-1	FALSE
WBGene00022282	5.35263	-2.35315	1.03395	0.0246566202545372	0.062962947465837	Y74C10AR.2	FALSE
WBGene00001232	1125.85	-1.41099	0.187713	8.2982317790906e-06	4.98628986332167e-05	eif-3.I	TRUE
WBGene00021277	524.763	-0.94149	0.26059	0.152043962671294	0.285740616317761	Y23H5B.6	FALSE
WBGene00021276	442.212	-0.30895	0.304918	1	1	Y23H5B.5	FALSE
WBGene00021278	19.4502	1.28642	0.517692	0.126698620040897	0.245709998522769	Y23H5B.7	FALSE
WBGene00202408	0.83917	-0.455235	1.45115	0.808539455381454	NA	Y23H5B.13	NA
WBGene00045093	88.899	-0.862193	0.346976	0.368033267670417	0.588409872758386	Y23H5B.10	FALSE
WBGene00165483	9.76347	1.41695	0.693772	0.147164835801961	0.278007635920106	21ur-15102	FALSE
WBGene00021275	582.234	2.61877	0.239951	8.30253444783718e-18	3.94451150226039e-16	dmsr-2	TRUE
WBGene00255578	5.96087	2.54803	1.17829	0.019328870652645	0.0511166364888013	mir-8193	FALSE
WBGene00021274	11.6854	-1.56968	0.609897	0.0658590085331911	0.143238064515544	Y23H5B.3	FALSE
WBGene00021279	13.744	-3.87111	1.21296	0.000285607825402393	0.00124460134255534	Y23H5B.8	TRUE
WBGene00021273	1.70369	-1.45209	1.48937	0.199820854340153	NA	Y23H5B.2	NA
WBGene00021280	0.289603	0.246836	1.73047	0.851075629687798	NA	nspd-8	NA
WBGene00021272	94.0577	2.04345	0.321988	3.15377384972854e-06	2.04664250359742e-05	Y23H5B.1	TRUE
WBGene00194701	12.2831	4.11593	1.1479	7.41554316335658e-05	0.000368363637203352	Y23H5B.12	TRUE
WBGene00016950	7.13424	4.03208	1.22418	0.000162806306304685	0.000751413721406236	C55C2.4	TRUE
WBGene00016949	1.65612	1.79553	1.45373	0.11158242509972	NA	C55C2.3	NA
WBGene00006047	0.411853	0.348104	1.72891	0.749421243675863	NA	ssp-19	NA
WBGene00016948	16.9203	2.03089	0.744744	0.023319618093523	0.0599828826594643	scrt-1	FALSE
WBGene00000006	2138.38	0.109849	0.329296	1	1	aat-5	FALSE
WBGene00001404	1278.39	-1.76003	0.222847	8.65471959883973e-08	7.43660283615997e-07	fbp-1	TRUE
WBGene00004226	202.911	-1.81146	0.326231	0.000104405091739133	0.000501884318950713	ptr-12	TRUE
WBGene00019461	11.5504	-0.763481	0.656986	0.650201745160065	0.92885963594295	K07A3.3	FALSE
WBGene00201499	10.8291	0.99978	0.623872	0.389848431163128	0.617066287853486	K07A3.5	FALSE
WBGene00201331	0.842854	0.48889	1.54797	0.738993974826851	NA	K07A3.4	NA
WBGene00000832	3376.49	-0.00885807	0.172869	1	1	ctn-1	FALSE
WBGene00200768	0.520258	0.473644	1.69845	0.657656785457663	NA	Y23H5A.11	NA
WBGene00198727	13.0658	2.35775	0.726943	0.00530255146158638	0.0166851853961647	Y23H5A.10	TRUE
WBGene00021271	168.378	1.884	0.320939	3.04799343502994e-05	0.000164818422682531	spe-47	TRUE
WBGene00195445	2.25395	-0.0999313	1.01711	1	1	Y23H5A.9	FALSE
WBGene00021270	140.191	-0.526522	0.574956	0.964247330753104	1	Y23H5A.3	FALSE
WBGene00021269	82.6592	-0.0168882	0.365717	1	1	Y23H5A.2	FALSE
WBGene00000800	1509.05	-0.958206	0.159733	0.0176020553641997	0.0472042820111747	cars-1	TRUE
WBGene00000801	87.6217	-1.45934	0.294267	0.00218748706603448	0.00764540348541034	cars-2	TRUE
WBGene00023172	3.95135	0.263053	0.939748	1	1	Y23H5A.8	FALSE
WBGene00077781	1.60063	1.85561	1.42682	0.101642734804469	NA	F40E3.7	NA
WBGene00018231	0.529808	0.107268	1.60608	1	NA	F40E3.3	NA
WBGene00018230	99.7913	-1.05523	0.298099	0.0976654167407459	0.198335923227361	mage-1	FALSE
WBGene00219692	0.115327	0.0647943	1.73261	1	NA	linc-23	NA
WBGene00018232	111.383	-2.80917	0.488568	1.4831256236829e-06	1.02571304815453e-05	F40E3.5	TRUE
WBGene00018233	15.8383	-2.67742	0.670183	0.000515525170934057	0.00210731916207058	F40E3.6	TRUE
WBGene00200510	2.60862	0.277545	1.13092	1	1	F40E3.9	FALSE
WBGene00197940	7.08152	-2.35263	0.921639	0.0172145243896185	0.04627173204122	F40E3.8	TRUE
WBGene00219930	75.435	0.29545	0.328159	1	1	F32B5.17	FALSE
WBGene00017979	5202.52	-0.231901	0.297139	1	1	F32B5.6	FALSE
WBGene00017980	3048.55	1.46404	0.182666	1.11983338982974e-06	7.91500184649562e-06	F32B5.7	TRUE
WBGene00198883	8.3249	1.97947	0.988226	0.0621841647208538	0.136780517247635	F32B5.12	FALSE
WBGene00199900	6.48858	2.7005	1.11652	0.0109525194432216	0.0313185626233572	F32B5.13	TRUE
WBGene00200994	4.27917	0.574495	1.23964	0.777811148238603	1	F32B5.14	FALSE
WBGene00201569	21.1162	-2.18417	0.543831	0.00147819440321227	0.00540139268688368	F32B5.15	TRUE
WBGene00000788	2675.64	-2.65162	0.347017	8.741625849047e-10	1.0567846694739e-08	cpz-1	TRUE
WBGene00044927	113.055	1.31995	0.47786	0.0901906727197185	0.185798568231443	F32B5.9	FALSE
WBGene00017978	5.19342	0.748842	0.865026	0.679268423287273	0.961329173959733	msrp-1	FALSE
WBGene00017977	70.1613	2.98939	0.36683	1.38503578948275e-11	2.25742861215104e-10	F32B5.3	TRUE
WBGene00017976	163.922	1.9983	0.237694	1.53700535028526e-09	1.78391970788812e-08	F32B5.2	TRUE
WBGene00196260	0	0	1.94633	NA	NA	F32B5.10	NA
WBGene00017975	15.4421	0.0217075	0.657861	1	1	F32B5.1	FALSE
WBGene00202148	0.115327	0.0647943	1.73261	1	NA	F32B5.16	NA
WBGene00197526	0.115327	0.0647943	1.73261	1	NA	F32B5.11	NA
WBGene00200310	0.58959	0.521948	1.6938	0.619562294076843	NA	Y71F9B.21	NA
WBGene00003006	371.15	-0.307629	0.323257	1	1	lin-17	FALSE
WBGene00001048	295.705	-0.0611841	0.284591	1	1	dnj-30	FALSE
WBGene00022128	401.884	0.0546824	0.166185	1	1	Y71F9B.6	FALSE
WBGene00004920	322.679	-1.03934	0.21552	0.0306547117454079	0.0756531643075151	snr-7	FALSE
WBGene00022127	954.505	-0.680003	0.187298	0.584561434951348	0.853512122063494	yop-1	FALSE
WBGene00022126	282.059	0.24528	0.18823	1	1	Y71F9B.2	FALSE
WBGene00022129	767.123	0.357024	0.337801	1	1	lron-11	FALSE
WBGene00195443	5.66924	2.00149	1.11582	0.0712634767734195	0.152989371675332	Y71F9B.17	FALSE
WBGene00198026	10.4804	1.95536	0.693945	0.0233201264524551	0.0599828826594643	Y71F9B.19	FALSE
WBGene00201019	4.17205	1.45841	0.980599	0.206551112749476	0.366652182091275	Y71F9B.22	FALSE
WBGene00196517	2.33709	1.77691	1.33621	0.123991835994858	0.241226946701276	Y71F9B.18	FALSE
WBGene00004043	55.3482	-1.76728	0.632391	0.0342013196116224	0.0830132417171077	plk-2	FALSE
WBGene00199103	0.296525	0.252587	1.73036	0.845179060322433	NA	Y71F9B.20	NA
WBGene00022130	80.5418	-0.950571	0.366411	0.269061526254621	0.457426253899284	Y71F9B.9	FALSE
WBGene00255549	0.473488	-0.48853	1.73671	0.609384934798331	NA	Y71F9B.24	NA
WBGene00004946	2354.31	-0.131086	0.176922	1	1	sop-3	FALSE
WBGene00022125	102.544	-1.43628	0.288418	0.00235858466739735	0.00817321378995931	Y71F9B.1	TRUE
WBGene00022131	203.756	-3.3354	0.413256	4.93020332343518e-12	8.69910152877796e-11	Y71F9B.13	TRUE
WBGene00022133	0.985027	1.15323	1.53831	0.306191919474328	NA	Y71F9B.15	NA
WBGene00020990	0.67461	0.2969	1.57408	0.892440778659058	NA	W03D8.9	NA
WBGene00020991	0.473488	-0.48853	1.73671	0.609384934798331	NA	W03D8.10	NA
WBGene00255550	0	0	1.94633	NA	NA	W03D8.14	NA
WBGene00020984	0.454163	-0.24477	1.71924	0.86121507587948	NA	W03D8.1	NA
WBGene00020989	47.5913	-2.8816	0.630515	6.60379694040491e-05	0.000331504769764074	W03D8.8	TRUE
WBGene00020988	2.82135	-1.94589	1.2537	0.0883187045452801	0.182542764705522	W03D8.7	FALSE
WBGene00020985	46.9222	-2.68891	0.398858	4.26847576752057e-08	3.86346101715539e-07	W03D8.2	TRUE
WBGene00201190	0	0	1.94633	NA	NA	W03D8.12	NA
WBGene00002174	1450.65	-1.78679	0.247629	7.67882657116387e-07	5.56760525141988e-06	itx-1	TRUE
WBGene00020987	3.87021	-1.293	1.18346	0.299939701610581	0.500275084579632	W03D8.5	FALSE
WBGene00044796	2.34427	-1.27575	1.4888	0.267269832618815	0.454887741326419	W03D8.11	FALSE
WBGene00020986	10.472	0.251238	0.607894	1	1	W03D8.3	FALSE
WBGene00220118	42.8201	-0.930567	0.572947	0.435580544211808	0.674457985521042	W03D8.13	FALSE
WBGene00004077	584.523	-1.22474	0.437531	0.109734760216533	0.218289576774824	pop-1	FALSE
WBGene00220126	22.3016	0.414191	0.522598	1	1	W10C8.17	FALSE
WBGene00200264	0.500334	0.0723704	1.61009	1	NA	W10C8.14	NA
WBGene00196235	0.922827	0.0758469	1.52883	1	NA	W10C8.8	NA
WBGene00199081	5.72296	-2.0139	0.955945	0.0529845504195627	0.119903875567206	W10C8.12	FALSE
WBGene00021126	3.38772	-0.746922	0.953093	0.677966277890593	0.960170115832083	W10C8.3	FALSE
WBGene00199417	3.40432	-0.454369	0.985155	0.947272613090228	1	W10C8.13	FALSE
WBGene00202063	0.331349	-0.108598	1.73291	0.996607290145563	NA	W10C8.16	NA
WBGene00201255	3.20136	-0.913717	0.960701	0.536323879126863	0.796462486516541	W10C8.15	FALSE
WBGene00196796	0	0	1.94633	NA	NA	W10C8.9	NA
WBGene00195578	0.364284	-0.108598	1.73291	0.996607290145563	NA	W10C8.7	NA
WBGene00198389	3.8935	-0.213407	0.899315	1	1	W10C8.11	FALSE
WBGene00021125	43.6936	1.48965	0.352067	0.0073075874417056	0.0220364639820265	ccb-2	TRUE
WBGene00021127	221.363	-3.13344	0.440028	1.47015708068859e-09	1.71202841728256e-08	W10C8.4	TRUE
WBGene00021128	349.87	-2.54207	0.399989	3.60783575647499e-07	2.77599353743853e-06	W10C8.5	TRUE
WBGene00197182	3.62712	1.58788	1.14531	0.176114770478992	0.323119661539968	W10C8.10	FALSE
WBGene00044433	151.674	-2.4802	0.46358	1.62230454976921e-05	9.23680977042764e-05	W10C8.6	TRUE
WBGene00022116	43.0565	-0.259647	0.357026	1	1	Y71F9AL.11	FALSE
WBGene00200294	0.951036	-0.256479	1.41329	0.991413601887434	NA	Y71F9AL.21	NA
WBGene00022115	976.503	0.306536	0.256629	1	1	Y71F9AL.10	FALSE
WBGene00022117	97.4704	-1.54027	0.329456	0.00263563672488941	0.00900171312192998	Y71F9AL.12	TRUE
WBGene00004412	10818.2	-1.89541	0.186115	1.14657107408925e-12	2.21864228441041e-11	rpl-1	TRUE
WBGene00199201	0.169418	-0.28229	1.7356	0.810366364635996	NA	Y71F9AL.19	NA
WBGene00200098	4.37972	1.60308	1.1458	0.171032609935152	0.315417873003895	Y71F9AL.20	FALSE
WBGene00022114	1728.27	-0.924757	0.22698	0.121080366950303	0.23688166055295	Y71F9AL.9	FALSE
WBGene00022113	50.485	0.335903	0.319256	1	1	Y71F9AL.8	FALSE
WBGene00022118	205.094	-0.101477	0.180462	1	1	dnc-5	FALSE
WBGene00000199	1037.42	0.113949	0.145322	1	1	arx-1	FALSE
WBGene00022112	45.6846	-1.89711	0.812602	0.0495750939864938	0.113566172218087	Y71F9AL.7	FALSE
WBGene00219219	4.52474	-0.0359191	0.866553	1	1	mir-5546	FALSE
WBGene00220195	11.799	0.556014	0.618473	0.914035525027827	1	Y71F9AL.24	FALSE
WBGene00022111	11.2554	-1.47308	1.14826	0.218718560702358	0.385305673954089	Y71F9AL.6	FALSE
WBGene00022119	2195.89	-0.194095	0.343355	1	1	copa-1	FALSE
WBGene00001791	88.6597	-0.377721	0.280653	1	1	gst-43	FALSE
WBGene00022110	55.6371	-0.862807	0.307786	0.32364339303186	0.531497757756423	Y71F9AL.4	FALSE
WBGene00004049	387.592	-0.765652	0.188331	0.317667522210425	0.523289495759743	parp-1	FALSE
WBGene00022108	46.2391	-0.77255	0.368776	0.534928584655796	0.794728724055152	Y71F9AL.2	FALSE
WBGene00219263	0	0	1.94633	NA	NA	mir-4931	NA
WBGene00022107	153.939	-0.64375	0.217833	0.74753001234771	1	Y71F9AL.1	FALSE
WBGene00022122	826.042	-1.69838	0.524898	0.0206273168647296	0.0540529110244337	trap-1	FALSE
WBGene00003836	127.427	-1.11224	0.305443	0.0705090526507709	0.151676450469682	nxt-1	FALSE
WBGene00022121	598.266	0.0390704	0.144537	1	1	cogc-3	FALSE
WBGene00044928	43.5139	0.234756	0.352503	1	1	Y71F9AM.7	FALSE
WBGene00045398	1.19408	0.247086	1.53082	0.955511298015243	NA	Y71F9AM.8	NA
WBGene00000237	1747.3	0.857242	0.211054	0.181043996315075	0.33040089604769	bam-2	FALSE
WBGene00201627	11.6738	1.28829	0.713614	0.217690241263142	0.383754041328455	Y71F9AR.9	FALSE
WBGene00200726	0.772676	0.523135	1.46002	0.749436149224673	NA	Y71F9AR.7	NA
WBGene00201588	0.757834	0.703565	1.65711	0.505879849571905	NA	Y71F9AR.8	NA
WBGene00196076	0.549732	0.488661	1.69946	0.64358752233119	NA	Y71F9AR.5	NA
WBGene00196881	0.917478	0.697647	1.43171	0.624748267032073	NA	Y71F9AR.6	NA
WBGene00044894	36.2021	-0.382157	0.352337	1	1	Y71F9AR.4	FALSE
WBGene00022123	64.8956	0.602171	0.35156	0.874542453622929	1	Y71F9AR.2	FALSE
WBGene00022124	751.438	0.832596	0.192464	0.183975572614624	0.334725337747662	supr-1	FALSE
WBGene00001046	49.4604	-1.04701	0.314493	0.120180216750682	0.235254580605343	dnj-28	FALSE
WBGene00021839	1136.24	-0.925216	0.17739	0.0501517840643557	0.114576346417024	nduf-5	FALSE
WBGene00021838	262.464	1.63663	0.228421	2.84665028862444e-06	1.86018731731894e-05	Y54E10BL.3	TRUE
WBGene00003186	1514.5	0.887191	0.176202	0.0793387166964532	0.16702196737472	mek-2	FALSE
WBGene00197714	5.30105	1.47553	0.966523	0.196985536916739	0.35365290483067	Y54E10BL.8	FALSE
WBGene00000625	82.1353	-0.109006	0.584041	1	1	col-48	FALSE
WBGene00021837	20.4778	2.34291	0.564772	0.000738643019974602	0.00291352972827973	Y54E10BL.1	TRUE
WBGene00021843	3519.04	-1.29463	0.214551	0.000754455820082543	0.00296727510491475	Y54E10BR.4	TRUE
WBGene00021842	610.29	0.0123166	0.13579	1	1	Y54E10BR.3	FALSE
WBGene00021844	289.525	-0.0984957	0.236406	1	1	Y54E10BR.5	FALSE
WBGene00021845	238.973	-0.708529	0.394438	0.664127748731509	0.944110847169535	rpb-7	FALSE
WBGene00021841	93.1946	-0.0950939	0.248817	1	1	Y54E10BR.2	FALSE
WBGene00003387	479.118	2.02977	0.254113	7.12187521858119e-09	7.38497634130585e-08	mod-5	TRUE
WBGene00021846	128.818	-0.341545	0.255643	1	1	ztf-23	FALSE
WBGene00021840	227.537	-0.602355	0.217969	0.894018096361352	1	pign-1	FALSE
WBGene00000205	228.75	0.19587	0.20456	1	1	arx-7	FALSE
WBGene00019697	2622.6	0.563489	0.146512	1	1	M01B12.4	FALSE
WBGene00019698	3200.88	-0.821301	0.171083	0.156205001069482	0.292547444291492	riok-1	FALSE
WBGene00197503	0.260129	0.220562	1.73107	0.878141553610944	NA	C45E1.7	NA
WBGene00199215	1.55061	-0.404022	1.25982	0.915850161145579	NA	C45E1.9	NA
WBGene00197193	5.19382	2.93758	1.21392	0.00676858741842657	0.0206070196681183	C45E1.6	TRUE
WBGene00003654	324.93	-1.9063	0.207557	1.15322193947359e-10	1.61015893435935e-09	nhr-64	TRUE
WBGene00219857	7.05841	-1.35124	0.774633	0.205988496702404	0.366048543841704	C45E1.10	FALSE
WBGene00195056	0.889576	0.566245	1.7328	0.54626683989541	NA	C45E1.5	NA
WBGene00016663	784.998	1.30601	0.205766	0.000366217243921377	0.00155476792360223	C45E1.4	TRUE
WBGene00197996	2.29197	0.640393	1.12885	0.74776167715278	1	C45E1.8	FALSE
WBGene00219712	5.72773	0.474587	0.845202	0.962599090000742	1	linc-167	FALSE
WBGene00219460	6.85341	-1.0383	0.794896	0.414228630748069	0.647596873423037	K09H9.9	FALSE
WBGene00000626	0.115327	0.0647943	1.73261	1	NA	col-49	NA
WBGene00045387	197.412	-3.19751	0.352267	2.46154634667715e-14	6.43586314623727e-13	K09H9.8	TRUE
WBGene00019597	99.1276	-2.8044	0.515991	4.71530666992452e-06	2.97462642416835e-05	K09H9.5	TRUE
WBGene00003062	584.423	-1.6098	0.309243	0.000630285424891691	0.00252320820915657	lpd-6	TRUE
WBGene00019595	40.8054	-3.80903	0.869035	1.607261583786e-05	9.16184124090899e-05	dscc-1	TRUE
WBGene00019598	53.9111	-3.15301	0.444388	1.55371263590802e-09	1.80074335875054e-08	K09H9.7	TRUE
WBGene00019594	2.17916	-0.958804	1.2846	0.482481623944822	0.732698018938195	K09H9.1	FALSE
WBGene00006888	4203.78	-0.275092	0.152562	1	1	vbh-1	FALSE
WBGene00220015	0	0	1.94633	NA	NA	K09H9.11	NA
WBGene00021829	159.855	-1.26218	0.22987	0.00260659330154043	0.00891623594671764	mrpl-17	TRUE
WBGene00021828	270.644	-0.65563	0.203573	0.694461551970273	0.977562318371805	Y54E10A.6	FALSE
WBGene00021827	260.566	0.000891523	0.179751	1	1	dnc-6	FALSE
WBGene00021830	325.731	-1.33091	0.404276	0.0487615097264377	0.11192368338374	Y54E10A.10	FALSE
WBGene00021831	999.03	-0.279924	0.158209	1	1	Y54E10A.11	FALSE
WBGene00021832	41.7907	-2.95777	0.594093	1.50939326504343e-05	8.6605694389945e-05	Y54E10A.12	TRUE
WBGene00021833	0.521489	-0.415991	1.61136	0.767714299257384	NA	Y54E10A.13	NA
WBGene00021835	114.854	-2.96371	0.304592	1.48554127143155e-15	4.73589005853242e-14	Y54E10A.17	TRUE
WBGene00001481	24.4389	-1.61477	0.581604	0.0471258539622338	0.108762248724861	fog-1	FALSE
WBGene00004404	156.548	-0.5451	0.232295	1	1	rom-5	FALSE
WBGene00000413	185.851	-2.88239	1.07041	NA	NA	cdt-1	NA
WBGene00021826	174.454	-0.799926	0.338715	0.462872480550114	0.708718162582844	txl-1	FALSE
WBGene00003258	548.85	-0.0739624	0.173112	1	1	cogc-1	FALSE
WBGene00021834	851.351	-1.6507	0.245055	9.30408786750712e-06	5.53890360128045e-05	mab-31	TRUE
WBGene00198001	32.8084	0.334692	0.392614	1	1	Y54E10A.24	FALSE
WBGene00199669	13.8126	0.576022	0.576148	0.892414485658105	1	Y54E10A.25	FALSE
WBGene00200442	66.6467	-0.0803862	0.269118	1	1	Y54E10A.26	FALSE
WBGene00201300	13.043	0.109602	0.540464	1	1	Y54E10A.27	FALSE
WBGene00220179	30.0862	-0.166056	0.380571	1	1	Y54E10A.29	FALSE
WBGene00202137	6.73724	0.710966	0.766112	0.717559508665547	1	Y54E10A.28	FALSE
WBGene00195923	0	0	1.94633	NA	NA	Y54E10A.19	NA
WBGene00196224	1.56547	0.810438	1.275	0.586192542163699	NA	Y54E10A.20	NA
WBGene00197232	0	0	1.94633	NA	NA	Y54E10A.22	NA
WBGene00021553	40.0197	-0.911029	0.371718	0.323382672283459	0.531105310186433	tyr-5	FALSE
WBGene00197062	0.704917	0.870426	1.5681	0.448328403109491	NA	Y54E10A.21	NA
WBGene00197872	0.609571	0.55187	1.68743	0.599687368615579	NA	Y54E10A.23	NA
WBGene00021552	309.436	-0.0914795	0.179096	1	1	zip-4	FALSE
WBGene00020915	983.337	-2.6608	0.492283	7.88234330197197e-06	4.75745979817488e-05	nol-58	TRUE
WBGene00004154	127.943	-1.474	0.286442	0.00140325395858213	0.0051561031701137	pqn-72	TRUE
WBGene00196791	0	0	1.94633	NA	NA	W01B11.7	NA
WBGene00020914	3.13425	-1.73368	1.15838	0.132516048668835	0.255188667336074	sulp-6	FALSE
WBGene00020917	920.772	-0.789112	0.194148	0.274286813895454	0.464660700334859	W01B11.6	FALSE
WBGene00020913	12.5617	2.06792	0.97692	0.0479508006608048	0.11039488565446	W01B11.1	FALSE
WBGene00000036	1182.15	-1.10406	0.266814	0.0438949369740915	0.102350268395619	ace-2	FALSE
WBGene00021548	274.094	-0.362072	0.201451	1	1	trx-4	FALSE
WBGene00021549	812.811	-0.21412	0.171164	1	1	cdap-2	FALSE
WBGene00021547	79.967	-0.233855	0.331951	1	1	Y44E3A.1	FALSE
WBGene00021551	1562.47	-0.302958	0.15543	1	1	Y44E3A.6	FALSE
WBGene00021039	1421.16	2.25159	0.216795	7.11306638708458e-15	2.02448812555484e-13	W05F2.7	TRUE
WBGene00195045	3.78267	1.08939	1.16637	0.412948825999547	0.645968248729034	W05F2.8	FALSE
WBGene00021034	29.0604	-0.187019	0.411169	1	1	enu-3.4	FALSE
WBGene00021035	128.007	-3.24868	1.20813	0.00251728169113113	0.00864950315145942	W05F2.3	TRUE
WBGene00021038	65.3176	-2.6877	0.524578	1.87386232945938e-05	0.000105412849770555	W05F2.6	TRUE
WBGene00021037	38.6543	-1.98119	0.44019	0.000813486724352929	0.00317388493508524	fbxa-203	TRUE
WBGene00021036	2810.45	-2.22733	0.303546	2.97561263267539e-08	2.77557144728545e-07	W05F2.4	TRUE
WBGene00195771	0	0	1.94633	NA	NA	W05F2.9	NA
WBGene00201193	0.296525	0.252587	1.73036	0.845179060322433	NA	F25F1.4	NA
WBGene00200218	19.9569	-1.3312	0.495581	0.0949184851997394	0.193627049417562	F25F1.3	FALSE
WBGene00199044	0	0	1.94633	NA	NA	K03E5.7	NA
WBGene00198120	0	0	1.94633	NA	NA	K03E5.6	NA
WBGene00019362	326.929	-0.150966	0.1984	1	1	cdk-2	FALSE
WBGene00219710	50.318	-0.0836125	0.332747	1	1	anr-45	FALSE
WBGene00220004	12.5709	0.576829	0.671654	0.878886885630506	1	K03E5.9	FALSE
WBGene00019361	417.427	-1.40108	0.367944	0.0196853597616011	0.0519209818864809	K03E5.2	FALSE
WBGene00019360	313.171	2.64838	0.314299	1.77373340184145e-11	2.83472314613667e-10	neto-1	TRUE
WBGene00004775	1163.89	1.42897	0.325433	0.00705240077872528	0.0213566005724791	sep-1	TRUE
WBGene00006440	83.5802	-1.23408	0.602929	0.200518166285167	0.358361652567607	tag-63	FALSE
WBGene00021639	1280.8	2.37774	0.306143	2.01111198587772e-09	2.29492311659504e-08	Y47G6A.13	TRUE
WBGene00003422	213.316	-2.25541	0.507774	0.000436736803709437	0.00181472056263135	msh-6	TRUE
WBGene00021640	81.2961	-0.891644	0.320706	0.295843099980641	0.49486187420558	Y47G6A.14	FALSE
WBGene00004978	867.607	-0.88509	0.181685	0.0905621242277686	0.186437959335872	spg-7	FALSE
WBGene00220165	63.4474	-1.61146	0.34936	0.00223913896143252	0.00781028045110444	Y47G6A.36	TRUE
WBGene00021641	24.8676	1.58068	0.526046	0.0374943393817856	0.0897306710802827	Y47G6A.15	FALSE
WBGene00021638	209.946	-0.583565	0.190402	0.972536717705434	1	Y47G6A.9	FALSE
WBGene00000794	196.804	-1.88881	0.647335	0.0226902871644597	0.0585849875825868	crn-1	FALSE
WBGene00021643	1123.4	2.36754	0.208133	4.73470559792146e-18	2.31706434271026e-16	ccep-290	TRUE
WBGene00021637	744.123	-0.0687303	0.177587	1	1	Y47G6A.7	FALSE
WBGene00220166	0.148263	0.0647943	1.73261	1	NA	Y47G6A.37	NA
WBGene00021644	903.324	0.0844589	0.156387	1	1	Y47G6A.18	FALSE
WBGene00021636	380.359	-0.289027	0.267804	1	1	pcaf-1	FALSE
WBGene00021645	308.318	-3.39657	0.323615	6.2416336674264e-19	3.5612311719288e-17	Y47G6A.19	TRUE
WBGene00021653	11.7032	-3.14469	0.859982	0.000467965219286906	0.00193100889742924	Y47G6A.30	TRUE
WBGene00220167	3.10856	-1.69814	1.42403	0.137424125938405	0.262898327882166	Y47G6A.38	FALSE
WBGene00021635	416.045	-2.06436	0.330149	3.9047391015371e-06	2.49878744390817e-05	Y47G6A.5	TRUE
WBGene00004389	837.982	0.0834908	0.227888	1	1	rnp-6	FALSE
WBGene00021634	416.398	0.150088	0.172981	1	1	rde-10	FALSE
WBGene00021646	145.304	-2.0272	0.232491	3.03795137224574e-10	3.96720708610914e-09	Y47G6A.21	TRUE
WBGene00200046	0.849719	1.05368	1.53672	0.356735462859819	NA	Y47G6A.34	NA
WBGene00021651	8.46788	-0.555763	0.678793	0.904366042859426	1	miro-3	FALSE
WBGene00021647	215.428	-1.35995	0.214758	0.000240512471450074	0.0010672932133038	Y47G6A.22	TRUE
WBGene00045399	1.68486	-1.68892	1.39977	0.1421684267004	NA	Y47G6A.33	NA
WBGene00003060	2845.09	0.502632	0.156796	1	1	lpd-3	FALSE
WBGene00200878	3.67422	1.03983	1.00786	0.444377623685955	0.685373171261867	Y47G6A.35	FALSE
WBGene00021652	4402.04	0.50138	0.149858	1	1	NA	FALSE
WBGene00021633	4.8648	-0.649087	1.00416	0.76090615517859	1	Y47G6A.3	FALSE
WBGene00044436	10.7039	-1.38379	1.06395	0.250791173730483	0.43202034865254	Y47G6A.31	FALSE
WBGene00021648	34.6814	-3.68927	1.08681	NA	NA	mis-12	NA
WBGene00021649	28.1914	-2.07744	0.652971	0.0102106395536402	0.0295291115466477	Y47G6A.25	TRUE
WBGene00002144	36.7192	-2.98337	0.856179	0.00096263999127447	0.00368921352588239	inx-22	TRUE
WBGene00002143	39.035	-1.76855	0.391694	0.00155283002884564	0.00564371324667519	inx-21	TRUE
WBGene00021650	4.20796	1.98528	1.18801	0.0787314087206551	0.165972116795442	Y47G6A.26	FALSE
WBGene00044437	75.778	1.96594	0.332032	1.78601516464577e-05	0.000100959468334837	Y47G6A.32	TRUE
WBGene00000284	1993.41	2.35572	0.236782	3.294705103969e-14	8.38090610822114e-13	cah-6	TRUE
WBGene00020902	440.853	-0.563999	0.432484	0.936261807486998	1	jmjc-1	FALSE
WBGene00020901	154.869	0.35301	0.242328	1	1	T28F2.2	FALSE
WBGene00023156	11.7397	3.30428	0.937231	0.000467393576247503	0.00192930208451048	T28F2.t1	TRUE
WBGene00020900	34.7934	3.25411	0.530701	8.85028948776762e-08	7.59129151005568e-07	T28F2.1	TRUE
WBGene00000368	3225.72	1.63742	0.264472	4.71216035620403e-05	0.000244208310480693	ccb-1	TRUE
WBGene00000627	7.86382	-3.80573	1.23814	0.00040511656531508	0.00169748567690361	col-50	TRUE
WBGene00000628	35.8569	-2.44476	0.492741	6.08920960253869e-05	0.000308375152413925	col-51	TRUE
WBGene00020903	58.5672	-2.97012	0.541171	2.4670035318924e-06	1.63307742609955e-05	acd-5	TRUE
WBGene00004890	340.19	-2.33386	0.31843	1.73396586845069e-08	1.68698990069983e-07	smp-2	TRUE
WBGene00001501	897.261	-2.66904	0.348567	7.45579454854375e-10	9.10352514377192e-09	ftn-2	TRUE
WBGene00004272	1140.76	-0.708445	0.243875	0.570279225887542	0.836761322848872	rab-8	FALSE
WBGene00017025	720.382	-0.238806	0.177029	1	1	D1037.1	FALSE
WBGene00017026	12.6435	3.14897	0.871106	0.000513494194904851	0.00210007171990897	ipla-4	TRUE
WBGene00003418	110.675	-0.916014	0.562606	0.44648462504338	0.68785278806128	msh-2	FALSE
WBGene00166332	0.741314	0.513741	1.73142	0.592405128289357	NA	21ur-13866	NA
WBGene00002042	29.2669	-2.40835	0.521855	0.000183668601802195	0.000836788667165969	hus-1	TRUE
WBGene00219678	77.5133	0.898311	0.367702	0.336492943146452	0.548432067785914	linc-9	FALSE
WBGene00017651	270.261	2.00016	0.198387	5.50559649965739e-13	1.12038888768028e-11	F21A9.2	TRUE
WBGene00255568	0.169418	-0.28229	1.7356	0.810366364635996	NA	mir-8204	NA
WBGene00017650	9.08399	-2.15975	0.82176	0.0215421358200593	0.0560761764496812	F21A9.1	FALSE
WBGene00003040	9928.62	0.705231	0.179466	0.479569155736604	0.729313516923585	lin-59	FALSE
WBGene00001601	128.843	-2.06283	0.569396	0.00457036758937745	0.0146275722847441	glh-4	TRUE
WBGene00020467	9.94655	-1.17932	0.737581	0.293426638389476	0.491560575527956	T12F5.2	FALSE
WBGene00004147	4245.47	0.820151	0.17178	0.15978586438239	0.298361432039911	larp-5	FALSE
WBGene00020466	56.2239	-2.01398	0.66274	0.0147417399685539	0.0404168957036136	sld-2	TRUE
WBGene00174161	0	0	1.94633	NA	NA	21ur-11567	NA
WBGene00021175	2.3772	-1.39297	1.41709	0.235548133409007	0.409867850780103	math-46	FALSE
WBGene00201829	3.33849	-0.409337	0.941979	1	1	Y8G1A.3	FALSE
WBGene00002135	1053.5	-2.78928	0.256689	2.72522983120888e-18	1.39518055509687e-16	inx-13	TRUE
WBGene00002134	1140.29	-2.9543	0.26526	1.10255184922961e-19	7.2377193973621e-18	inx-12	TRUE
WBGene00022815	178.328	1.28329	0.298848	0.0154109904241398	0.0420346683969053	asic-1	TRUE
WBGene00194702	3.72447	0.764359	0.969948	0.66154916856024	0.941270797427085	C32E8.12	FALSE
WBGene00016324	110.521	-0.614273	0.390255	0.845486678630694	1	C32E8.6	FALSE
WBGene00004368	477.655	1.80091	0.206388	2.41837530988756e-09	2.72527572992405e-08	ric-19	TRUE
WBGene00016323	369.965	-0.262171	0.238993	1	1	C32E8.5	FALSE
WBGene00016322	7.09951	1.31105	0.847664	0.248350412220587	0.428389988445768	C32E8.4	FALSE
WBGene00016321	1174.9	1.02129	0.180209	0.0137001644767802	0.0379145530964385	tppp-1	TRUE
WBGene00004425	11236.9	-1.8263	0.169098	1.3296418028666e-13	3.00368666290494e-12	rpl-13	TRUE
WBGene00004217	181.668	-0.479863	0.610718	1	1	ptr-2	FALSE
WBGene00016325	308.129	0.15656	0.364203	1	1	C32E8.9	FALSE
WBGene00016320	1.0145	1.23317	1.51581	0.277592115856316	NA	C32E8.1	NA
WBGene00006751	2932.17	1.4921	0.173844	1.34263491727214e-07	1.11672836102812e-06	unc-11	TRUE
WBGene00016326	5195.21	0.0865423	0.144969	1	1	ubr-1	FALSE
WBGene00003797	331.529	-1.04301	0.498467	0.281273242966023	0.474813725246013	npp-11	FALSE
WBGene00023066	49.9257	3.19905	0.445948	9.03285116113359e-10	1.08718239061377e-08	F53F10.7	TRUE
WBGene00006833	8398.42	1.29061	0.183115	9.39789333734207e-05	0.000456709562781877	unc-108	TRUE
WBGene00018765	781.481	0.333055	0.204496	1	1	mpc-2	FALSE
WBGene00044423	132.517	1.75704	0.340824	0.000367971965110025	0.00156031869907741	F53F10.8	TRUE
WBGene00023065	0	0	1.94633	NA	NA	F53F10.6	NA
WBGene00018764	5796.23	0.760873	0.182675	0.31672763217094	0.522036229590601	F53F10.2	FALSE
WBGene00018763	629.544	-2.36459	0.352316	1.85787314181915e-07	1.51230873744079e-06	F53F10.1	TRUE
WBGene00020187	11.6966	-0.996623	0.663689	0.408920021474035	0.641195802396749	gsp-4	FALSE
WBGene00020188	195.306	-1.32155	0.257079	0.0032821934702973	0.010927220796818	T03F1.6	TRUE
WBGene00020192	2569.83	-2.91695	0.42691	1.22057285093753e-08	1.22107288078224e-07	T03F1.11	TRUE
WBGene00020189	206.626	0.645628	0.224569	0.745109010237046	1	tfbm-1	FALSE
WBGene00020190	716.792	0.735311	0.162322	0.337559607218245	0.549803615571902	guk-1	FALSE
WBGene00001832	265.972	-3.36692	1.02498	NA	NA	hcp-4	NA
WBGene00020185	1649.98	-0.662906	0.357733	0.743118541226394	1	pgk-1	FALSE
WBGene00000764	127.151	-1.07275	0.269498	0.0601838069154538	0.133015527638282	coq-4	FALSE
WBGene00219725	1.67002	-0.895388	1.25112	0.530600098718764	NA	linc-63	NA
WBGene00020191	11.3318	-2.24859	0.742756	0.00968660664075317	0.0281569972821322	clec-53	TRUE
WBGene00020184	339.5	-0.496713	0.219411	1	1	uba-5	FALSE
WBGene00020193	40.1176	-0.418387	0.379062	1	1	T03F1.12	FALSE
WBGene00016837	649.9	-0.622986	0.318245	0.828690764518905	1	syf-1	FALSE
WBGene00016836	592.369	-0.840884	0.286235	0.332240852699324	0.543157767174975	C50F2.2	FALSE
WBGene00000013	78.9976	-1.61214	0.458958	0.0164777715946193	0.0445562155177281	abf-2	TRUE
WBGene00000012	10.9391	-1.15742	0.774364	0.320491801381111	0.527279511535857	abf-1	FALSE
WBGene00016838	253.377	-2.3602	0.451548	3.47466528959278e-05	0.000185426849588846	C50F2.4	TRUE
WBGene00016835	9.90116	-0.661565	0.712238	0.773004175225177	1	C50F2.1	FALSE
WBGene00169408	1.6665	1.87869	1.42947	0.0969479850848805	NA	21ur-13258	NA
WBGene00016839	21.0275	3.32397	0.689074	1.07653038651335e-05	6.34077955587455e-05	C50F2.5	TRUE
WBGene00001430	148.633	-1.79452	0.803915	NA	NA	fkb-5	NA
WBGene00016840	146.108	-1.12104	0.458566	0.188932178369304	0.34165608677269	C50F2.7	FALSE
WBGene00016841	1335.48	2.20136	0.18705	2.73919191419016e-18	1.39939469758418e-16	magu-3	TRUE
WBGene00003950	388.41	-0.611811	0.179843	0.851975475835502	1	pbs-4	FALSE
WBGene00020625	88.6983	0.0725888	0.342793	1	1	mrrf-1	FALSE
WBGene00077599	104.554	4.05087	0.429582	5.91800788894632e-17	2.43706159608885e-15	T20F5.8	TRUE
WBGene00020626	114.552	-1.45667	0.606665	0.0981502222096205	0.199221047823035	T20F5.4	FALSE
WBGene00023142	0.701456	0.892144	1.55721	0.4401913578377	NA	T20F5.1	NA
WBGene00020627	55.5706	1.54279	0.369237	0.00661279124700611	0.0201754575527098	T20F5.5	TRUE
WBGene00020628	968.288	0.606864	0.239641	0.876995473442414	1	T20F5.6	FALSE
WBGene00020629	466.729	0.348647	0.254485	1	1	T20F5.7	FALSE
WBGene00020653	0.961852	-0.485305	1.44552	0.785878600716034	NA	T21E3.2	NA
WBGene00020652	37.5474	-4.14884	1.02124	2.05816372849849e-05	0.000115091271467674	egg-4	TRUE
WBGene00003072	20648.9	0.680916	0.126093	0.432469862231317	0.670576800792987	lrp-2	FALSE
WBGene00219953	21.3136	0.277175	0.584082	1	1	F47B3.9	FALSE
WBGene00018528	0.52718	0.479784	1.6973	0.653187366714771	NA	F47B3.4	NA
WBGene00018529	0	0	1.94633	NA	NA	F47B3.5	NA
WBGene00018527	1.60393	-2.03136	1.48235	0.0678204727727097	NA	F47B3.3	NA
WBGene00018530	0	0	1.94633	NA	NA	F47B3.6	NA
WBGene00018531	0	0	1.94633	NA	NA	F47B3.7	NA
WBGene00018526	0	0	1.94633	NA	NA	F47B3.2	NA
WBGene00018525	0	0	1.94633	NA	NA	F47B3.1	NA
WBGene00017909	64.4129	-2.92031	0.446019	4.22268400316233e-08	3.8249040374459e-07	F28H1.4	TRUE
WBGene00017910	0.666291	-0.229881	1.48836	0.987204496850526	NA	F28H1.5	NA
WBGene00000197	1311.58	-1.11905	0.279885	0.0474513986473929	0.109420505662827	aars-2	FALSE
WBGene00000779	1717.41	-2.45041	0.335322	1.05486077031828e-08	1.06842389096526e-07	cpn-3	TRUE
WBGene00017908	420.069	0.498145	0.524396	1	1	F28H1.1	FALSE
WBGene00006805	16552.9	0.46844	0.210866	1	1	unc-73	FALSE
WBGene00018868	30.839	4.08025	0.68499	2.28344979191374e-08	2.17990007500131e-07	F55C7.2	TRUE
WBGene00219973	0	0	1.94633	NA	NA	F55C7.9	NA
WBGene00170333	3.7797	-0.145269	0.985397	1	1	21ur-15385	FALSE
WBGene00006820	39704.3	-2.73194	0.375331	3.3205884108624e-09	3.65594089239224e-08	unc-89	TRUE
WBGene00198824	0	0	1.94633	NA	NA	C09D1.4	NA
WBGene00200992	1.69464	-1.32103	1.29348	0.281660890731957	NA	C09D1.5	NA
WBGene00168694	0	0	1.94633	NA	NA	21ur-14824	NA
WBGene00015631	43.2397	-0.159817	0.331746	1	1	clec-89	FALSE
WBGene00219830	17.0897	-1.89827	0.58564	0.0132253976374186	0.0367589586052541	C24G7.6	TRUE
WBGene00016066	54.0486	-0.66254	0.471007	0.761412070430694	1	acd-2	FALSE
WBGene00016064	6.88073	-2.10112	1.13394	0.0573728466803369	0.127960993326681	acd-1	FALSE
WBGene00016063	1.67768	-1.31557	1.52323	0.241016445166532	NA	delm-2	NA
WBGene00000867	57.9133	-3.49556	1.45293	NA	NA	cyb-2.2	NA
WBGene00019254	9.88355	-3.10821	1.0545	0.00225400531619234	0.00785876782144732	H31G24.3	TRUE
WBGene00023314	1.2765	-0.688425	1.48868	0.609655702255955	NA	H31G24.2	NA
WBGene00019253	0.496873	0.068426	1.61061	1	NA	H31G24.1	NA
WBGene00003029	40.9903	-3.04321	0.527472	6.98829060772682e-07	5.1128828070034e-06	lin-44	TRUE
WBGene00002696	459.789	-0.966869	0.320101	0.200376826292566	0.358161476948065	let-504	FALSE
WBGene00017085	762.486	-0.417108	0.461448	1	1	E01A2.2	FALSE
WBGene00017087	84.977	-0.571249	0.287141	0.969129341477496	1	E01A2.5	FALSE
WBGene00017088	1341.96	-0.273222	0.168297	1	1	akir-1	FALSE
WBGene00219871	11.1713	-0.548829	0.659499	0.916487543364979	1	E01A2.11	FALSE
WBGene00077515	1.95656	0.194484	1.16638	1	1	E01A2.9	FALSE
WBGene00017084	314.286	0.631366	0.199123	0.781435272075553	1	E01A2.1	FALSE
WBGene00017089	25.4642	-1.20015	0.509342	0.169347352170272	0.312733464113721	poml-2	FALSE
WBGene00077701	106.324	-4.04892	0.503883	4.96953082285767e-13	1.01979783776625e-11	poml-3	TRUE
WBGene00017090	1.66042	-1.01701	1.6182	0.337097782063373	NA	E01A2.8	NA
WBGene00020040	9.04694	-3.00796	1.30754	0.00642145632054145	0.0196755184472204	R12E2.15	TRUE
WBGene00020039	6.27791	-2.60112	1.13823	0.0154478892256433	0.0421070939714487	R12E2.14	TRUE
WBGene00020032	1.72817	-1.06525	1.70827	0.255370569462775	NA	R12E2.6	NA
WBGene00020033	7.36403	-4.04917	1.3485	0.000240357789741518	0.00106699458743644	R12E2.7	TRUE
WBGene00020034	4.31849	-1.81035	1.03431	0.101209747130148	0.204394808544345	R12E2.8	FALSE
WBGene00002137	206.035	-3.34082	0.563989	1.66521282507251e-07	1.36733346295463e-06	inx-15	TRUE
WBGene00002138	258.018	-3.29851	0.486056	4.16132531538172e-09	4.48849665201509e-08	inx-16	TRUE
WBGene00002139	137.527	-3.19609	0.44356	7.80413020060791e-10	9.49560834573219e-09	inx-17	TRUE
WBGene00020035	34.0738	-1.68909	0.885202	0.10775520180836	0.215122794977122	egg-5	FALSE
WBGene00197595	1.01477	-0.303272	1.52077	0.910083280717783	NA	R12E2.18	NA
WBGene00004836	592.582	2.0569	0.449178	0.000535359388266492	0.00217818664802861	sls-2.4	TRUE
WBGene00020036	302.977	-1.61743	0.26195	5.58401528539475e-05	0.000284323714072852	R12E2.11	TRUE
WBGene00020037	160.629	-1.82942	0.266758	1.89777334824898e-06	1.28660813892949e-05	mrps-6	TRUE
WBGene00004464	821.955	0.779705	0.252491	0.404274599351384	0.635043465596346	rpn-8	FALSE
WBGene00044929	153.345	0.30895	0.360677	1	1	R12E2.17	FALSE
WBGene00020038	418.628	-1.17952	0.178237	0.000715983022557544	0.00283376100662159	R12E2.13	TRUE
WBGene00020031	2812	-0.314519	0.203111	1	1	suco-1	FALSE
WBGene00020030	1008.09	-0.0182061	0.152955	1	1	kel-20	FALSE
WBGene00004093	164.427	-0.177486	0.232408	1	1	ppw-1	FALSE
WBGene00015975	125.996	0.155865	0.311309	1	1	cas-2	FALSE
WBGene00015974	44.6279	0.196103	0.500515	1	1	snrp-40.2	FALSE
WBGene00015973	23.5266	2.55213	0.520014	5.3377126235918e-05	0.000273092273765162	C18E3.4	TRUE
WBGene00015972	848.974	1.14586	0.279389	0.0373146656283019	0.0893444587354773	C18E3.3	FALSE
WBGene00001985	18.5242	-1.37808	0.564571	0.109584517815702	0.218043992916113	hop-1	FALSE
WBGene00015971	352.094	-0.498846	0.447286	1	1	swsn-2.2	FALSE
WBGene00199825	3.0258	1.3062	1.10724	0.291529449484483	0.488986136163959	C18E3.10	FALSE
WBGene00015970	32.3351	2.94293	0.503787	7.04200462777512e-07	5.14713418169017e-06	C18E3.1	TRUE
WBGene00015976	86.4377	-0.732867	0.363843	0.604980139545405	0.876592888880795	C18E3.9	FALSE
WBGene00003516	2168.17	0.901266	0.255649	0.193756502140419	0.348881712304162	nab-1	FALSE
WBGene00016605	156.754	1.02718	0.229664	0.0474658861842111	0.109443578568448	C43E11.5	FALSE
WBGene00003584	190.705	-0.417171	0.268933	1	1	ndx-7	FALSE
WBGene00016606	436.317	-0.0196981	0.150422	1	1	exoc-7	FALSE
WBGene00007001	212.911	-1.15853	0.219731	0.0076189700038426	0.022845683631365	tufm-2	TRUE
WBGene00016608	408.679	-0.484895	0.187674	1	1	cogc-5	FALSE
WBGene00016609	133.773	-0.170144	0.271678	1	1	C43E11.12	FALSE
WBGene00016603	5326.94	0.714137	0.16774	0.421487494550612	0.656758844877868	met-1	FALSE
WBGene00016602	430.472	-0.011091	0.145021	1	1	mus-81	FALSE
WBGene00016607	104.096	-1.93218	0.446365	0.00140476891604033	0.00516011686668242	C43E11.9	TRUE
WBGene00000382	198.037	-2.03521	0.439751	0.000505652227870832	0.00207042713021558	cdc-6	TRUE
WBGene00016601	1056.15	-0.347307	0.250133	1	1	acin-1	FALSE
WBGene00021631	0.432044	-0.465177	1.73672	0.630518858748274	NA	Y47D9A.4	NA
WBGene00021630	2.94648	2.12638	1.28819	0.060173406009965	0.133004577730209	Y47D9A.3	FALSE
WBGene00021632	0.260129	0.220562	1.73107	0.878141553610944	NA	Y47D9A.5	NA
WBGene00219754	0.260129	0.220562	1.73107	0.878141553610944	NA	linc-85	NA
WBGene00021629	1424.85	0.34459	0.223353	1	1	scpl-3	FALSE
WBGene00021628	462.205	-0.16547	0.276666	1	1	Y47D9A.1	FALSE
WBGene00199036	12.1374	1.131	0.63738	0.286700642191635	0.482344449350309	T03A1.5	FALSE
WBGene00000140	25194.6	-0.512017	0.255397	1	1	anc-1	FALSE
WBGene00199217	1.17677	0.13762	1.36459	1	NA	ZK973.19	NA
WBGene00201682	3.1413	-0.0382992	0.978621	1	1	ZK973.24	FALSE
WBGene00200644	1.47213	0.768285	1.36216	0.595300095944582	NA	ZK973.23	NA
WBGene00196493	0	0	1.94633	NA	NA	ZK973.15	NA
WBGene00196671	0	0	1.94633	NA	NA	ZK973.16	NA
WBGene00195962	0	0	1.94633	NA	NA	ZK973.13	NA
WBGene00198205	0	0	1.94633	NA	NA	ZK973.18	NA
WBGene00197673	0	0	1.94633	NA	NA	ZK973.17	NA
WBGene00199757	0	0	1.94633	NA	NA	ZK973.22	NA
WBGene00199244	0	0	1.94633	NA	NA	ZK973.20	NA
WBGene00199607	0	0	1.94633	NA	NA	ZK973.21	NA
WBGene00202259	0	0	1.94633	NA	NA	ZK973.25	NA
WBGene00195350	0	0	1.94633	NA	NA	ZK973.12	NA
WBGene00196043	0	0	1.94633	NA	NA	ZK973.14	NA
WBGene00000045	110.306	2.58263	0.29728	6.58520677051016e-12	1.13167311284911e-10	acr-6	TRUE
WBGene00022833	9.00787	2.62992	0.911239	0.00620200920504434	0.0191011558566254	ZK973.4	TRUE
WBGene00022834	9.91106	-0.0151722	0.64048	1	1	ZK973.8	FALSE
WBGene00022832	287.141	-0.9278	0.185587	0.0587737457991065	0.130451607889246	pdp-1	FALSE
WBGene00022835	220.469	0.17767	0.268836	1	1	ZK973.9	FALSE
WBGene00003061	423.659	-1.48881	0.171865	1.07735914396715e-07	9.1192756657462e-07	lpd-5	TRUE
WBGene00022831	784.926	0.0249515	0.14022	1	1	cec-10	FALSE
WBGene00022836	518.547	0.0931471	0.245105	1	1	ZK973.11	FALSE
WBGene00022830	205.177	-2.74254	0.465283	1.0582389764958e-06	7.51445065601264e-06	ZK973.1	TRUE
WBGene00000962	9582.65	0.036001	0.18541	1	1	dhc-1	FALSE
WBGene00020655	18.5235	2.7213	0.708371	0.000691711038770194	0.00274525980282271	T21E12.3	TRUE
WBGene00015704	1474.61	2.24907	0.226316	9.19074242313527e-14	2.15184976004759e-12	tiam-1	TRUE
WBGene00199407	11.0124	1.60095	0.77724	0.107619917204117	0.214958152962909	T21E12.8	FALSE
WBGene00197447	0.144802	0.0647943	1.73261	1	NA	T21E12.7	NA
WBGene00196196	9.34252	2.5045	0.879471	0.00830998492348666	0.0246603271152685	T21E12.6	TRUE
WBGene00020656	2.16783	1.04176	1.29952	0.42816212496955	0.665206711525412	T21E12.5	FALSE
WBGene00195180	54.3223	3.41493	0.470754	2.89204727744358e-10	3.78679863352129e-09	C41D11.10	TRUE
WBGene00016562	1660.48	-0.0529435	0.132553	1	1	C41D11.3	FALSE
WBGene00001231	395.079	-1.05669	0.251765	0.0527044257956694	0.119347373695312	eif-3.H	FALSE
WBGene00000787	1034.51	-1.40665	0.207021	5.53560539695001e-05	0.000282094081372119	cps-6	TRUE
WBGene00016567	29.789	-0.319988	0.397604	1	1	C41D11.9	FALSE
WBGene00016564	66.2646	-1.12352	0.523617	0.230791528952709	0.403011188829904	cmt-1	FALSE
WBGene00016566	319.164	-0.256976	0.180166	1	1	eri-7	FALSE
WBGene00016561	696.838	0.240538	0.21606	1	1	eri-6	FALSE
WBGene00016565	34.373	-3.08008	0.561476	1.85776422788089e-06	1.26263853172422e-05	C41D11.6	TRUE
WBGene00219721	14.6796	2.11966	0.707449	0.0129716448537793	0.0361483016466154	linc-104	TRUE
WBGene00173238	2.55293	1.33524	1.25171	0.278010262679724	0.470185650989602	21ur-14920	FALSE
WBGene00020131	11578.3	1.07125	0.287584	0.0773529035710265	0.163602797956389	gcy-28	FALSE
WBGene00220054	5.61499	2.5668	1.13642	0.0169718434807719	0.0457196355612541	T01A4.8	TRUE
WBGene00201470	1.06859	0.902832	1.41333	0.488561419678572	NA	T01A4.5	NA
WBGene00202349	2.48847	0.632061	1.18565	0.743150714939045	1	T01A4.6	FALSE
WBGene00022470	187.739	-0.190029	0.207207	1	1	mrpl-19	FALSE
WBGene00022471	504.912	1.00809	0.237276	0.0655610006576485	0.142704308410712	Y119C1B.5	FALSE
WBGene00022472	2807.81	3.65615	0.36302	3.4282760680523e-18	1.72260291320653e-16	Y119C1B.6	TRUE
WBGene00044754	21.6923	3.6157	0.706105	1.96617179323361e-06	1.33113155505308e-05	Y119C1B.12	TRUE
WBGene00022473	4233.08	0.408574	0.158368	1	1	bet-1	FALSE
WBGene00022474	178.928	-3.107	0.445213	3.17812308729427e-09	3.51334385657429e-08	zig-9	TRUE
WBGene00220231	0	0	1.94633	NA	NA	Y119C1B.13	NA
WBGene00022469	164.682	-0.536274	0.395511	1	1	Y119C1B.3	FALSE
WBGene00044441	5.56832	-0.24818	0.758102	1	1	Y119C1B.11	FALSE
WBGene00022467	11.926	-1.77074	0.773074	0.0642835399120151	0.140499780242675	Y119C1B.1	FALSE
WBGene00022475	1366.57	0.47814	0.259892	1	1	Y119C1B.10	FALSE
WBGene00017010	1043.99	0.78039	0.25287	0.403320519326146	0.634013389496485	D1007.15	FALSE
WBGene00004113	575.141	-2.12842	0.37659	2.06873068686898e-05	0.000115655685378527	pqn-24	TRUE
WBGene00017009	40.8004	-1.02012	0.391318	0.219063401844812	0.385794494368167	D1007.13	FALSE
WBGene00000440	27.2592	-0.1355	0.468367	1	1	ceh-17	FALSE
WBGene00000629	4.5758	2.17192	1.16854	0.0502347906532575	0.114755246749537	col-52	FALSE
WBGene00017001	147.024	2.42059	0.307698	9.99735650641376e-10	1.19674238179718e-08	D1007.3	TRUE
WBGene00044421	189.969	0.537424	0.309082	1	1	D1007.18	FALSE
WBGene00017002	51.3992	-0.908713	0.377009	0.3314101683199	0.54195219039171	D1007.4	FALSE
WBGene00017003	171.713	-1.04599	0.402226	0.204948793415733	0.364598931682975	D1007.5	FALSE
WBGene00004479	8894.11	-2.00823	0.189494	3.29311240898972e-14	8.38090610822114e-13	rps-10	TRUE
WBGene00168457	0.987866	-0.622807	1.43331	0.680789062827992	NA	21ur-11631	NA
WBGene00199533	0.408392	0.493996	1.63198	0.688163406399247	NA	D1007.22	NA
WBGene00004436	11314.7	-1.88788	0.192172	7.24939215428267e-12	1.23797312173135e-10	rpl-24.1	TRUE
WBGene00045094	9.15483	-0.90746	0.712477	0.508157980515983	0.762244934370884	D1007.20	FALSE
WBGene00023452	0.406162	-0.455956	1.73335	0.642295844875594	NA	mir-353	NA
WBGene00017007	78.5492	-1.55353	0.355582	0.00449292447042726	0.0144212954216395	D1007.10	TRUE
WBGene00045048	54.6889	-0.0675509	0.448258	1	1	D1007.19	FALSE
WBGene00017006	1.45561	0.73792	1.36994	0.615127559192617	NA	D1007.9	NA
WBGene00017004	1310.08	-0.130274	0.270412	1	1	nrd-1	FALSE
WBGene00017011	197.764	-0.463361	0.285459	1	1	eaf-1	FALSE
WBGene00017005	74.79	-0.0969577	0.31519	1	1	D1007.8	FALSE
WBGene00016654	223.01	-0.696729	0.206526	0.557085758552334	0.820706697867278	C44E4.5	FALSE
WBGene00016650	14748.4	-0.0592461	0.175837	1	1	ubr-4	FALSE
WBGene00016653	386.273	-2.23404	0.557035	0.00133043813945706	0.00490997421271595	ssb-1	TRUE
WBGene00170884	0	0	1.94633	NA	NA	21ur-14833	NA
WBGene00016655	419.009	-1.66519	0.170571	1.64361184554235e-10	2.23231375239957e-09	acbp-1	TRUE
WBGene00016652	135.445	-0.608793	0.253424	0.869890082002062	1	got-2.1	FALSE
WBGene00200262	0.293064	0.249723	1.73041	0.848114581168494	NA	C44E4.10	NA
WBGene00022466	344.024	-0.363164	0.177545	1	1	Y119C1A.1	FALSE
WBGene00015008	120.256	0.0537897	0.246513	1	1	lmd-2	FALSE
WBGene00004415	17295.1	-1.78989	0.166649	3.0834153986927e-13	6.55897247701009e-12	rpl-4	TRUE
WBGene00045087	0	0	1.94633	NA	NA	B0041.9	NA
WBGene00015011	150.652	-1.27701	0.363355	0.0441742135242574	0.102883575990688	B0041.8	FALSE
WBGene00015009	510.591	0.158325	0.212741	1	1	B0041.5	FALSE
WBGene00015010	101.764	-1.49332	0.3613	0.00852814548055647	0.0252005460594372	ptps-1	TRUE
WBGene00015007	5231.04	-0.426667	0.135968	1	1	ain-2	FALSE
WBGene00198277	8.87434	1.65473	0.71569	0.0761216049413527	0.161544241997726	B0041.10	FALSE
WBGene00206362	1055.86	2.12357	0.271334	7.29367741070736e-09	7.55030107543339e-08	B0041.11	TRUE
WBGene00015006	25.6839	2.79153	0.534755	1.02693274580058e-05	6.07061187423145e-05	B0041.1	TRUE
WBGene00006961	2962.72	0.160056	0.222385	1	1	xnp-1	FALSE
WBGene00006791	2565.89	1.60269	0.193128	9.60665689287974e-08	8.18829184377394e-07	unc-57	TRUE
WBGene00020212	280.097	3.04234	0.31751	2.39308253577641e-15	7.36008507854658e-14	T04D1.2	TRUE
WBGene00171130	11.4214	-0.0559926	0.703377	1	1	21ur-12047	FALSE
WBGene00219727	98.3927	-0.356311	0.276954	1	1	linc-39	FALSE
WBGene00003338	11.7646	1.39551	0.822515	0.199128110722881	0.356555833982458	mir-244	FALSE
WBGene00007053	20984	0.701876	0.243571	0.588226269656027	0.857632426115003	chd-7	FALSE
WBGene00219746	98.7419	0.729277	0.409566	0.632782303624609	0.908438792152437	linc-91	FALSE
WBGene00021112	121.93	-0.310336	0.248715	1	1	W09C3.4	FALSE
WBGene00021111	74.3199	2.26938	0.388872	6.65030982236266e-06	4.07734285368055e-05	W09C3.3	TRUE
WBGene00021113	0.434405	0.361284	1.72946	0.735965572930524	NA	gsp-3	NA
WBGene00021110	3.4241	2.73576	1.37842	0.014114327123675	0.0389283790783988	W09C3.2	TRUE
WBGene00021114	24.2562	-1.85516	0.550165	0.01159964999209	0.0328764453118428	W09C3.7	TRUE
WBGene00021115	4.59284	0.502418	0.940118	0.911441405691794	1	W09C3.8	FALSE
WBGene00021109	2.94329	0.792336	1.12381	0.624644558720256	0.899081700103067	W09C3.1	FALSE
WBGene00015696	0.895713	0.827575	1.63732	0.435391513103923	NA	C10H11.7	NA
WBGene00015695	31.8233	-1.5283	0.441762	0.0223689862066487	0.0578655342337247	ugt-26	FALSE
WBGene00015694	1.14099	0.00279689	1.38053	1	NA	ugt-27	NA
WBGene00015693	21.2571	-0.387058	0.512781	1	1	ugt-28	FALSE
WBGene00015692	22.0061	-0.336128	0.820706	1	1	ugt-25	FALSE
WBGene00015697	340.331	-0.157189	0.193496	1	1	mlst-8	FALSE
WBGene00002694	1774.88	-0.768487	0.231132	0.396291826251658	0.625077276648075	let-502	FALSE
WBGene00195426	6.56729	-1.24577	0.769263	0.262154713392965	0.448275197889238	C10H11.11	FALSE
WBGene00196219	4.7187	-0.357505	0.822059	1	1	C10H11.12	FALSE
WBGene00202449	2.57934	0.208763	1.04984	1	1	C10H11.14	FALSE
WBGene00015691	650.205	-0.00558189	0.234235	1	1	viln-1	FALSE
WBGene00201765	8.39158	-0.162696	0.665014	1	1	C10H11.13	FALSE
WBGene00015698	12.9454	-1.95595	0.827041	0.0433422830641938	0.101361669452941	kca-1	FALSE
WBGene00044809	0	0	1.94633	NA	NA	M04F3.6	NA
WBGene00019769	30.8829	-0.730876	0.381584	0.617641402069085	0.891207931843953	M04F3.3	FALSE
WBGene00019768	148.301	0.191522	0.215428	1	1	M04F3.2	FALSE
WBGene00019767	936.676	-0.227906	0.306804	1	1	rpa-2	FALSE
WBGene00019770	530.015	0.490171	0.202969	1	1	M04F3.4	FALSE
WBGene00019771	530.58	0.140116	0.171583	1	1	M04F3.5	FALSE
WBGene00199106	9.32719	3.74993	1.16406	0.000356492148785563	0.0015179665690224	F54D7.8	TRUE
WBGene00200104	13.3967	0.769751	0.569704	0.624693833649421	0.899099629735302	F54D7.9	FALSE
WBGene00023067	419.911	-2.13564	0.287275	3.41540853460097e-08	3.14970832382764e-07	rpl-41.1	TRUE
WBGene00023068	7308.47	-2.52978	0.224814	1.96361503659697e-18	1.0246042562756e-16	rpl-41.2	TRUE
WBGene00006984	326.045	-1.76064	0.300093	5.674811645396e-05	0.000288585798376864	zig-7	TRUE
WBGene00018798	235.199	2.34386	0.250317	9.3216931531564e-13	1.83281599678003e-11	gnrr-1	TRUE
WBGene00018797	474.378	-0.517281	0.179089	1	1	F54D7.2	FALSE
WBGene00019012	538.732	2.02081	0.256974	1.26566131519226e-08	1.26152854355082e-07	F57C9.6	TRUE
WBGene00019013	34.3983	-2.14082	0.513454	0.00115116386460942	0.00431487668054676	tofu-4	TRUE
WBGene00002034	222.613	0.524693	0.492954	0.988864453614543	1	htp-3	FALSE
WBGene00019011	575.113	0.428368	0.17657	1	1	F57C9.4	FALSE
WBGene00019010	69.6879	0.796857	0.363594	0.488809547103365	0.740262272264444	glo-2	FALSE
WBGene00019009	239.578	0.915909	0.330996	0.274466401838022	0.464868187882127	clec-90	FALSE
WBGene00019008	303.364	0.254581	0.194288	1	1	pdxk-1	FALSE
WBGene00015303	3748.96	3.23707	0.245358	6.31194129773537e-28	1.37622862938123e-25	rga-6	TRUE
WBGene00197505	77.9094	3.05117	0.370661	6.69402523198056e-12	1.1495646706397e-10	C01F4.6	TRUE
WBGene00198507	2.15382	2.26887	1.38309	0.0436760208979928	0.101898197222603	C01F4.7	FALSE
WBGene00196006	38.1694	3.39835	0.509527	5.2825598977902e-09	5.61602580339733e-08	C01F4.4	TRUE
WBGene00199623	85.9148	3.28576	0.558161	2.24634687236523e-07	1.79402518752282e-06	C01F4.8	TRUE
WBGene00197034	2.06372	1.58853	1.35137	0.17502901559367	0.321548983010879	C01F4.5	FALSE
WBGene00202263	26.0637	3.01696	0.605744	1.29803607990065e-05	7.53459497769762e-05	C01F4.9	TRUE
WBGene00201611	1.17415	0.945314	1.41008	0.462609788977882	NA	F25F8.6	NA
WBGene00195645	3.28584	0.851772	1.0703	0.583293494385764	0.852119354684156	F25F8.5	FALSE
WBGene00017795	885.172	0.318415	0.204613	1	1	F25F8.1	FALSE
WBGene00001592	455.714	1.13398	0.202608	0.00573425668545507	0.0178496556097913	glc-2	TRUE
WBGene00169118	10.0394	2.16424	0.876823	0.0267537054411816	0.0674574586343475	21ur-14928	FALSE
WBGene00166055	2.82681	0.894322	1.11531	0.547802000563864	0.809362676000073	21ur-10520	FALSE
WBGene00017674	56.5513	0.320256	0.326651	1	1	F21F3.4	FALSE
WBGene00006774	632.558	1.43697	0.238457	0.000265810331667247	0.00116704212501154	unc-38	TRUE
WBGene00017673	17.295	1.49488	0.63517	0.0961026829786809	0.195666793258245	icmt-1	FALSE
WBGene00017672	10.5837	1.98228	0.983925	0.0612149722740556	0.134879511227325	F21F3.2	FALSE
WBGene00017671	9375.15	2.69826	0.212968	1.10603494992548e-23	1.262120255943e-21	pgal-1	TRUE
WBGene00017675	5269.62	0.389319	0.256917	1	1	F21F3.6	FALSE
WBGene00017676	582.279	0.496822	0.235467	1	1	F21F3.7	FALSE
WBGene00002075	949.403	-0.377467	0.257631	1	1	imb-1	FALSE
WBGene00017886	299.704	0.141588	0.198593	1	1	F28B3.5	FALSE
WBGene00017888	270.586	-0.0644603	0.322369	1	1	acl-11	FALSE
WBGene00017885	4157.94	-0.398849	0.180753	1	1	dip-2	FALSE
WBGene00017889	314.507	-1.12061	0.195863	0.0053456456721672	0.0168006006839541	F28B3.10	TRUE
WBGene00017887	127.926	-0.654389	0.279325	0.742804547101886	1	F28B3.6	FALSE
WBGene00001860	1890.13	-0.28262	0.299681	1	1	him-1	FALSE
WBGene00044431	89.7475	-1.02021	0.272532	0.0956542613445626	0.194900046894803	W03G9.8	FALSE
WBGene00021015	134.193	0.635404	0.285479	0.795037193007723	1	enu-3.3	FALSE
WBGene00021014	35.8015	-2.5193	0.606568	0.000485212212688682	0.00199476131883125	W03G9.2	TRUE
WBGene00000155	227.033	-2.30557	0.374218	1.87546182965583e-06	1.27395766008888e-05	app-1	TRUE
WBGene00021016	6.01852	2.33837	1.05599	0.0271291615367175	0.0682491114377915	W03G9.5	FALSE
WBGene00044432	2.343	1.28196	1.2062	0.305023665739042	0.507092240271455	W03G9.9	FALSE
WBGene00197411	1.97726	1.61114	1.33405	0.169182490185882	0.312539065360896	W03G9.11	FALSE
WBGene00004900	1783.85	1.291	0.162786	1.16809525055608e-05	6.83886022982005e-05	snf-1	TRUE
WBGene00195069	24.8031	2.36281	0.544184	0.000430486803544566	0.00179210496804608	W03G9.10	TRUE
WBGene00003906	100.83	1.58327	0.353669	0.00327135559815971	0.0108926239033352	paf-1	TRUE
WBGene00021017	291.497	1.8845	0.234904	1.89647393507379e-08	1.83413439582186e-07	cil-7	TRUE
WBGene00001117	1021.46	2.37331	0.169634	2.41052548328916e-26	4.32831119867068e-24	dyf-1	TRUE
WBGene00003221	1306.82	0.0369546	0.139991	1	1	mes-3	FALSE
WBGene00001050	163.71	-0.068185	0.196755	1	1	dom-3	FALSE
WBGene00018792	5.34549	1.38108	0.972639	0.239845025453321	0.415715488790553	F54C1.8	FALSE
WBGene00006058	20.5508	2.58197	0.695975	0.00126169663406437	0.00468531505533026	sst-20	TRUE
WBGene00018789	110.514	-2.07574	0.413361	0.000158214970800729	0.000732437836389346	F54C1.1	TRUE
WBGene00018791	226.449	1.79613	0.277045	7.71114987239584e-06	4.66451027703509e-05	F54C1.6	TRUE
WBGene00003934	4605.31	-2.35332	0.325316	2.34508991916091e-08	2.23437751954387e-07	pat-10	TRUE
WBGene00016730	5.1887	-0.943798	0.883592	0.506360636757703	0.760109816293872	C46H11.6	FALSE
WBGene00002979	928.361	-2.51692	0.289479	9.52306377097752e-12	1.59065128103468e-10	lfe-2	TRUE
WBGene00016729	26.4468	-1.61853	0.461591	0.0163648838236792	0.0443000180660952	C46H11.3	TRUE
WBGene00016731	3.33187	-0.452207	1.18678	0.895594333587129	1	C46H11.7	FALSE
WBGene00016732	10.1677	0.684502	0.756474	0.746311095724061	1	phat-1	FALSE
WBGene00198245	1.03543	-0.00301434	1.49816	1	NA	C46H11.12	NA
WBGene00016733	29.2331	0.245146	0.893927	1	1	phat-2	FALSE
WBGene00219663	0.381546	-0.108598	1.73291	0.996607290145563	NA	anr-10	NA
WBGene00016728	58.9497	-1.73641	0.318382	0.000191240174055412	0.000867884231635971	C46H11.2	TRUE
WBGene00016734	1851.78	1.24328	0.277219	0.0141935223458949	0.0390894119416661	C46H11.10	TRUE
WBGene00016727	0.216022	-0.28229	1.7356	0.810366364635996	NA	C46H11.1	NA
WBGene00016735	1332.64	-1.41932	0.18906	7.79444747561169e-06	4.71023032304968e-05	fhod-1	TRUE
WBGene00219654	2.76406	0.021498	1.02163	1	1	linc-156	FALSE
WBGene00016258	3227.48	-0.385234	0.148428	1	1	vha-16	FALSE
WBGene00196879	2.82328	-0.948484	0.994871	0.510340316499207	0.76485273897819	C30F8.6	FALSE
WBGene00002213	652.351	0.0105849	0.154145	1	1	kin-32	FALSE
WBGene00196276	0	0	1.94633	NA	NA	C30F8.5	NA
WBGene00016259	28.532	2.52134	0.515683	6.13350147265974e-05	0.000310167956020607	C30F8.3	TRUE
WBGene00022465	144.396	1.74383	0.27007	1.14687398685442e-05	6.73075288608144e-05	ift-20	TRUE
WBGene00004959	54.602	0.816633	0.352406	0.446069903299668	0.687430710499678	spe-5	FALSE
WBGene00000502	403.92	-0.378927	0.190606	1	1	chp-1	FALSE
WBGene00201165	1.0509	1.28002	1.50675	0.260345695395769	NA	Y110A7A.23	NA
WBGene00003924	477.64	-0.654149	0.181941	0.67598682205361	0.957961826517476	pas-3	FALSE
WBGene00022460	95.4096	-0.733165	0.274575	0.539291040142712	0.799847385380202	use-1	FALSE
WBGene00000001	441.007	0.00785262	0.173521	1	1	aap-1	FALSE
WBGene00045212	29.2387	-2.02775	0.610581	0.00878232524549849	0.025854657323095	Y110A7A.21	TRUE
WBGene00022462	36.7289	-1.51776	0.762244	0.130790359301362	0.252402447774558	Y110A7A.15	FALSE
WBGene00167709	0	0	1.94633	NA	NA	21ur-11275	NA
WBGene00022463	656.748	-0.6575	0.188882	0.671503003841422	0.952868492207314	elpc-1	FALSE
WBGene00022459	611.839	-0.621655	0.256515	0.830786250719722	1	Y110A7A.9	FALSE
WBGene00003132	994.701	-0.209299	0.182006	1	1	mat-1	FALSE
WBGene00022458	503.685	-0.918673	0.342928	0.284087300802566	0.478607235984729	prp-31	FALSE
WBGene00022457	139.272	-0.26583	0.271658	1	1	Y110A7A.7	FALSE
WBGene00022456	968.504	-1.80529	0.201122	8.19608700198589e-10	9.94279406798289e-09	pfkb-1.1	TRUE
WBGene00003475	457.497	-0.757683	0.162488	0.272996777635253	0.462892744747457	mtm-1	FALSE
WBGene00022455	124.872	-2.222	0.73603	0.0103248928732728	0.0298107265643439	tyms-1	TRUE
WBGene00006797	916.805	1.69485	0.24952	5.75611662570638e-06	3.57124918698552e-05	unc-63	TRUE
WBGene00022454	403.15	0.928167	0.242202	0.140230570476343	0.267137103598744	trf-2	FALSE
WBGene00004094	89.9378	-3.01245	0.374476	2.18845615993065e-11	3.44262336560183e-10	ppw-2	TRUE
WBGene00022464	313.887	-1.30616	0.221422	0.000897606701527348	0.00346554239546211	NA	TRUE
WBGene00001833	485.636	-2.38117	1.05517	NA	NA	hcp-6	NA
WBGene00004955	682.22	-0.640266	0.559192	0.800877612290475	1	spd-5	FALSE
WBGene00003792	1505.08	-0.513838	0.273225	1	1	npp-6	FALSE
WBGene00018909	219.432	-0.0301662	0.27893	1	1	slx-1	FALSE
WBGene00000272	26.3827	-0.5683	0.628991	0.895833482231733	1	bro-1	FALSE
WBGene00018908	54.1688	-1.98167	0.335861	1.77143216365764e-05	0.000100204710300022	fncm-1	TRUE
WBGene00016328	166.722	2.07572	0.27908	4.86245805477608e-08	4.35108925238666e-07	pde-5	TRUE
WBGene00202452	0	0	1.94633	NA	NA	C32E12.8	NA
WBGene00003316	0	0	1.94633	NA	NA	C32E12.6	NA
WBGene00016329	34.7714	-3.1049	0.716928	8.23349614096163e-05	0.000404225926341542	osr-1	TRUE
WBGene00004771	133.858	-2.04607	0.309995	1.30238668354428e-06	9.1051482428146e-06	sem-2	TRUE
WBGene00199160	0.53327	0.0831333	1.70306	1	NA	C32E12.7	NA
WBGene00016330	1259.91	-1.75878	0.345011	0.000420287424072422	0.00175480811026537	C32E12.4	TRUE
WBGene00016327	0.550964	-0.42429	1.60428	0.764450533329116	NA	C32E12.1	NA
WBGene00015092	420.204	-1.81671	0.270346	3.22571770710177e-06	2.08944367128449e-05	mrpl-47	TRUE
WBGene00002583	6279.39	0.0516126	0.132657	1	1	let-363	FALSE
WBGene00015093	0.896945	0.123851	1.4361	1	NA	B0261.5	NA
WBGene00015094	4.44822	0.177733	0.938668	1	1	B0261.6	FALSE
WBGene00015091	1659.86	0.210254	0.179998	1	1	B0261.1	FALSE
WBGene00195057	12.3384	2.4566	0.754297	0.00428116246690583	0.0138123909950906	B0261.9	TRUE
WBGene00015095	57.9071	-3.3451	0.804751	8.27232535834496e-05	0.000405887452784376	B0261.7	TRUE
WBGene00015096	111.674	-0.161092	0.35019	1	1	B0261.8	FALSE
WBGene00015312	64.4111	-2.05632	0.807964	0.0289436748506025	0.0721670961661949	C01G8.1	FALSE
WBGene00000540	219.503	-0.184178	0.22334	1	1	cln-3.2	FALSE
WBGene00000965	321.706	-0.902374	0.218822	0.133355041049676	0.256419693104967	dhs-1	FALSE
WBGene00001022	115.234	-0.866158	0.263731	0.257720379936315	0.441961494244719	dnj-4	FALSE
WBGene00001333	1534.59	-1.67685	0.178678	6.72331013576457e-10	8.28789669436501e-09	erm-1	TRUE
WBGene00200253	0	0	1.94633	NA	NA	C01G8.10	NA
WBGene00015313	230.407	2.08516	0.265438	8.35685024353022e-09	8.57454970365579e-08	hpo-32	TRUE
WBGene00002717	15246.4	0.546713	0.144654	1	1	let-526	FALSE
WBGene00196397	52.2732	0.161796	0.304009	1	1	F48C1.12	FALSE
WBGene00018596	86.2205	2.4811	0.320481	1.28308504377408e-09	1.51074912097218e-08	F48C1.3	TRUE
WBGene00236798	194.465	2.74807	0.265587	1.20680969936794e-16	4.67782426326431e-15	F48C1.15	TRUE
WBGene00197167	0	0	1.94633	NA	NA	F48C1.13	NA
WBGene00018598	39.4745	-1.33806	0.406928	0.047982902681726	0.110444126733958	F48C1.5	FALSE
WBGene00018599	178.735	-1.32955	0.24641	0.00197737324681736	0.00698805422391895	F48C1.6	TRUE
WBGene00018595	135.786	3.03986	0.282423	8.6218737574317e-19	4.78341218023447e-17	fbxa-145	TRUE
WBGene00018594	635.669	2.02079	0.283826	2.30492787717881e-07	1.83702150002306e-06	aman-3	TRUE
WBGene00170676	1.24862	1.41894	1.50328	0.208021036765385	NA	21ur-12374	NA
WBGene00004965	0.216022	-0.28229	1.7356	0.810366364635996	NA	spe-11	NA
WBGene00018601	1.53663	-0.40925	1.34034	0.886020695894845	NA	F48C1.9	NA
WBGene00195179	2.94894	-0.780559	1.16198	0.628607643615087	0.903561048742152	F48C1.11	FALSE
WBGene00018600	3.18523	0.120773	0.970635	1	1	F48C1.8	FALSE
WBGene00201106	0.873371	0.00849686	1.54234	1	NA	F48C1.14	NA
WBGene00018865	5.94035	0.34726	0.758103	1	1	F55A12.6	FALSE
WBGene00000150	470.728	-1.88331	0.238202	3.01058304058466e-08	2.80711866556233e-07	apm-1	TRUE
WBGene00195485	0.598965	-0.130082	1.58768	1	NA	F55A12.11	NA
WBGene00199710	3.5554	0.413269	0.916433	1	1	F55A12.15	FALSE
WBGene00200300	4.7466	0.398571	0.915117	1	1	F55A12.16	FALSE
WBGene00018864	816.636	0.0691722	0.163739	1	1	F55A12.5	FALSE
WBGene00018866	701.866	-1.06862	0.317779	0.107783379734116	0.215161459421818	nath-10	FALSE
WBGene00000966	93.9737	-1.95386	0.363513	9.27899978880917e-05	0.000451830857114098	dhs-2	TRUE
WBGene00219703	26.5323	5.06126	1.12703	7.47394673182237e-07	5.42711207823676e-06	anr-38	TRUE
WBGene00197234	34.7101	4.87406	0.869286	1.81353294524997e-08	1.75670267842143e-07	F55A12.13	TRUE
WBGene00198093	12.0741	4.0983	1.14687	7.92916682378592e-05	0.00039085638642885	F55A12.14	TRUE
WBGene00197063	17.9504	5.2745	1.15532	3.53017719082908e-07	2.72125727596381e-06	F55A12.12	TRUE
WBGene00004087	3406.17	1.66167	0.174188	4.35073678149089e-10	5.52496059303211e-09	ppk-1	TRUE
WBGene00018863	194.913	1.39044	0.240969	0.000637369718071614	0.00254839426396342	F55A12.2	TRUE
WBGene00018867	601.214	4.23363	0.255962	3.07617091501126e-47	8.34667708273056e-44	F55A12.10	TRUE
WBGene00018862	86.6909	-1.43912	0.390783	0.0208796911200279	0.0546204667542668	wago-2	FALSE
WBGene00004131	23043.9	2.07123	0.232642	8.94498991098795e-11	1.26850553789968e-09	pqn-44	TRUE
WBGene00016041	264.581	1.02915	0.572837	0.338257939835732	0.550720640761956	C24A11.2	FALSE
WBGene00016042	53.7562	-0.623321	0.333484	0.827833987523671	1	C24A11.5	FALSE
WBGene00173516	14.675	-1.89578	0.642998	0.0213663885746441	0.0556908110783231	21ur-14736	FALSE
WBGene00016043	9.10459	0.651767	0.662821	0.7855891620271	1	C24A11.6	FALSE
WBGene00016040	43.5233	-2.9058	0.511339	1.43623989147133e-06	9.97241346310207e-06	C24A11.1	TRUE
WBGene00001491	2579.61	0.193097	0.268003	1	1	frm-4	FALSE
WBGene00198102	27.7753	1.81313	0.663408	0.0341927988473579	0.0830008099256939	C24A11.12	FALSE
WBGene00198089	0	0	1.94633	NA	NA	C24A11.11	NA
WBGene00201694	0.911354	-0.0266056	1.53918	1	NA	C24A11.13	NA
WBGene00000761	505.679	-0.462943	0.172106	1	1	coq-1	FALSE
WBGene00016278	893.68	0.209858	0.190846	1	1	erp-44.1	FALSE
WBGene00017855	814.021	-0.617119	0.197858	0.836223638259227	1	F27C1.6	FALSE
WBGene00017854	68.5919	1.206	0.70859	0.265121595969363	0.452019086334696	F27C1.4	FALSE
WBGene00017853	38.7533	3.73699	0.55601	1.54943277110683e-09	1.79748922899899e-08	F27C1.3	TRUE
WBGene00000230	7024.34	-2.08812	0.255681	2.17164298843931e-09	2.46773018974816e-08	atp-3	TRUE
WBGene00200654	1.01713	0.660702	1.51413	0.619261840779108	NA	F27C1.17	NA
WBGene00200117	0.906097	0.834405	1.63661	0.431505496684725	NA	F27C1.16	NA
WBGene00017852	2370.66	0.814079	0.206438	0.247922615116747	0.427785445172653	F27C1.2	FALSE
WBGene00170835	0.441327	0.376119	1.72289	0.727218742972506	NA	21ur-11585	NA
WBGene00001067	54.5754	0.225943	0.475629	1	1	dpy-5	FALSE
WBGene00017858	1229.91	2.53047	0.206129	1.45907960616981e-21	1.21606566493743e-19	F27C1.11	TRUE
WBGene00017851	3.26456	2.81815	1.34189	0.0112152426404102	0.0319538239737272	F27C1.1	TRUE
WBGene00017860	82.5857	2.09116	0.308118	5.27904283613017e-07	3.93751454057113e-06	F27C1.13	TRUE
WBGene00173337	0.968507	1.1725	1.52404	0.302314518111013	NA	21ur-14376	NA
WBGene00219918	18.3691	-0.640222	0.512375	0.799974633882158	1	F27C1.18	FALSE
WBGene00020262	8.39507	2.34533	0.831025	0.011522781044664	0.0326851333616789	ferl-1	TRUE
WBGene00173290	0.793398	0.526355	1.45666	0.74815247907876	NA	21ur-13508	NA
WBGene00001859	35.1611	1.44492	0.467606	0.0460494191895154	0.106539726822166	hil-8	FALSE
WBGene00020263	557.658	-0.728366	0.249086	0.523075548012909	0.780538031315322	let-355	FALSE
WBGene00015635	559.701	-0.188015	0.201719	1	1	C09D4.4	FALSE
WBGene00004431	11744.1	-1.81129	0.175484	1.75782136957118e-12	3.30199983422524e-11	rpl-19	TRUE
WBGene00174770	0.260129	0.220562	1.73107	0.878141553610944	NA	21ur-12380	NA
WBGene00015636	0.375456	0.323617	1.72953	0.77327977370243	NA	C09D4.6	NA
WBGene00206357	0.548335	0.230159	1.59494	0.943495404570782	NA	C09D4.9	NA
WBGene00015634	5.83246	-0.221111	0.847394	1	1	C09D4.3	FALSE
WBGene00015633	213.572	-2.42912	0.360748	1.28087944395959e-07	1.06900464871815e-06	C09D4.2	TRUE
WBGene00199116	12.1621	3.13762	0.836557	0.000376007383372919	0.00159052490940008	C09D4.8	TRUE
WBGene00015632	931.132	0.89043	0.272161	0.233650247779961	0.407087546431695	C09D4.1	FALSE
WBGene00019076	158.217	-0.666028	0.204905	0.65877901959255	0.938258699314714	mrpl-24	FALSE
WBGene00019077	249.219	-0.366744	0.237381	1	1	zipt-11	FALSE
WBGene00019078	1.84785	-0.123855	1.21862	1	1	NA	FALSE
WBGene00019079	66.8929	-1.31213	0.382001	0.0434178512515686	0.101509231935213	rpa-4	FALSE
WBGene00019075	127.672	-0.692202	0.227729	0.599107475823419	0.870275686134549	F59A3.2	FALSE
WBGene00185086	40.0766	-1.26228	0.401994	0.0706530803828467	0.15193274242243	F59A3.12	FALSE
WBGene00194697	9.66477	1.35107	0.666309	0.166223663966695	0.30833132351437	F59A3.13	FALSE
WBGene00019080	4.88825	-0.465738	0.849858	0.970852586163479	1	F59A3.7	FALSE
WBGene00198585	0	0	1.94633	NA	NA	F59A3.14	NA
WBGene00019074	729.099	-1.96647	0.210114	2.78967636574759e-11	4.31710372950293e-10	cpd-1	TRUE
WBGene00019081	0.296525	0.252587	1.73036	0.845179060322433	NA	F59A3.8	NA
WBGene00019082	95.0203	-0.212649	0.441882	1	1	pup-3	FALSE
WBGene00174741	17.8501	1.6814	0.607105	0.0417143942450188	0.0982319679328215	21ur-13310	FALSE
WBGene00019083	4.70417	1.11484	0.9536	0.388201627565073	0.61501775951337	F59A3.10	FALSE
WBGene00006594	13871.5	1.98206	0.226974	4.2423934945141e-10	5.39579422583512e-09	tom-1	TRUE
WBGene00167738	2.04595	-0.441159	1.32675	0.863543229667611	1	21ur-13147	FALSE
WBGene00019693	577.591	-0.0405905	0.283776	1	1	ostd-1	FALSE
WBGene00197900	0	0	1.94633	NA	NA	M01A10.7	NA
WBGene00019692	401.229	2.78318	0.249602	3.97371283921316e-19	2.34959001291974e-17	fubl-4	TRUE
WBGene00019713	373.701	-1.84972	0.195456	6.00655584329228e-11	8.7465768451519e-10	pqn-52	TRUE
WBGene00000474	173.325	-3.61293	1.28756	NA	NA	cey-3	NA
WBGene00019712	108.252	-0.0369119	0.261897	1	1	rmh-1	FALSE
WBGene00002225	57.4974	-1.57799	0.450237	0.0182643916290579	0.0487088383724259	klp-15	TRUE
WBGene00019711	385.323	-0.206094	0.216649	1	1	M01E11.2	FALSE
WBGene00019710	91.8531	0.249775	0.277458	1	1	M01E11.1	FALSE
WBGene00006508	1532.61	-0.0467568	0.139184	1	1	tns-1	FALSE
WBGene00196903	5.27735	0.34237	0.822274	1	1	M01E11.9	FALSE
WBGene00166331	7.07969	0.395222	0.785591	1	1	21ur-9108	FALSE
WBGene00006456	162.455	-0.825712	0.288871	0.362543565115076	0.58157484465021	NA	FALSE
WBGene00044422	5.11018	0.112664	0.814351	1	1	NA	FALSE
WBGene00006726	144.828	-0.291079	0.222931	1	1	ubl-5	FALSE
WBGene00006919	1966.01	-0.453153	0.14405	1	1	vha-10	FALSE
WBGene00018512	1781.02	0.237445	0.176145	1	1	trpp-8	FALSE
WBGene00045082	833.463	0.0342782	0.244553	1	1	F46F11.12	FALSE
WBGene00018509	905.085	-0.231659	0.239104	1	1	xrep-4	FALSE
WBGene00000473	337.844	-4.15186	1.26593	NA	NA	cey-2	NA
WBGene00018510	12.7834	-1.45362	0.771441	0.158317316409799	0.296117407071636	F46F11.7	FALSE
WBGene00018513	65.7511	-0.873316	0.312266	0.312803517331596	0.5169720624716	F46F11.10	FALSE
WBGene00018511	392.31	0.744306	0.185765	0.369889799406559	0.590913836288641	F46F11.8	FALSE
WBGene00018508	7256.85	1.01882	0.198649	0.0255911100119094	0.0648945904974898	F46F11.1	FALSE
WBGene00044616	5.63344	0.904806	0.949697	0.543078600200341	0.804194980103834	M01A12.4	FALSE
WBGene00000630	202.674	-2.86231	0.338884	5.10769230381017e-12	8.9669191990686e-11	col-53	TRUE
WBGene00018890	654.088	-1.22813	0.191977	0.000666451436520878	0.00265493378137681	F55F8.2	TRUE
WBGene00018891	514.212	-1.13759	0.179853	0.00181130576361858	0.00645912481710947	F55F8.3	TRUE
WBGene00018892	720.157	-0.251581	0.264379	1	1	cir-1	FALSE
WBGene00018893	191.352	-1.3386	0.339389	0.02023094996311	0.0531568536797016	wdr-12	FALSE
WBGene00018894	64.6135	-1.10196	0.307436	0.0776464740904705	0.164067396148593	mff-2	FALSE
WBGene00018895	0.345981	0.303205	1.72967	0.79375030243424	NA	F55F8.7	NA
WBGene00004224	12.1601	-0.830586	1.11371	0.596036650379583	0.866588175891248	ptr-10	FALSE
WBGene00018896	15.5846	0.596409	0.580895	0.862766637695618	1	F55F8.8	FALSE
WBGene00018897	192.815	-0.329581	0.259978	1	1	zipt-2.4	FALSE
WBGene00020558	349.236	-0.494528	0.262911	1	1	T19B4.5	FALSE
WBGene00001039	208.738	-0.408441	0.219152	1	1	dnj-21	FALSE
WBGene00020557	470.513	-0.337729	0.172695	1	1	T19B4.3	FALSE
WBGene00006776	2762.08	0.702235	0.264251	0.606875323963973	0.878731169183626	unc-40	FALSE
WBGene00003793	3082.39	-0.278135	0.198677	1	1	npp-7	FALSE
WBGene00020556	1703.06	1.02134	0.36936	0.197353236881754	0.354156822799267	pamn-1	FALSE
WBGene00195448	0.216022	-0.28229	1.7356	0.810366364635996	NA	T19B4.9	NA
WBGene00044930	16.6737	0.218905	0.496189	1	1	T19B4.8	FALSE
WBGene00002989	1195.96	1.37941	0.155351	2.46859691864012e-07	1.95534014768705e-06	lim-7	TRUE
WBGene00201925	0.801319	-0.281233	1.55668	0.914259523532703	NA	C04F1.5	NA
WBGene00199010	0.115327	0.0647943	1.73261	1	NA	C04F1.4	NA
WBGene00015442	0	0	1.94633	NA	NA	C04F1.1	NA
WBGene00166087	6.97302	4.04156	1.2145	0.000149535901131681	0.000697149046513108	21ur-14650	TRUE
WBGene00018994	1.23661	0.440687	1.29671	0.873350712030847	NA	F56H1.3	NA
WBGene00018993	7.17312	2.54779	1.01995	0.0131468568686392	0.0365937665016822	nhr-266	TRUE
WBGene00169521	0	0	1.94633	NA	NA	21ur-15563	NA
WBGene00206363	0.375456	0.323617	1.72953	0.77327977370243	NA	F56H1.10	NA
WBGene00004505	563.14	-0.562345	0.241817	1	1	rpt-5	FALSE
WBGene00044305	170.62	-1.71167	0.236727	1.28085300849967e-06	8.96743992762672e-06	rad-8	TRUE
WBGene00000493	24.1736	-1.95293	0.633441	0.0154263782607083	0.0420672425601894	che-14	TRUE
WBGene00018995	1126.54	0.537696	0.166733	1	1	ccpp-1	FALSE
WBGene00045483	401.97	-0.957008	0.260786	0.135952886340145	0.260512357535023	oxy-5	FALSE
WBGene00020694	78.5562	2.49124	0.359122	4.24098245599991e-08	3.83999968763506e-07	dhhc-11	TRUE
WBGene00020693	109.471	-1.42906	0.25262	0.000628557946719686	0.0025171179171687	lron-8	TRUE
WBGene00001856	168.504	-2.58263	1.06711	0.0136606045024357	0.0378268045277291	hil-5	TRUE
WBGene00004393	144.621	-1.84489	0.373211	0.000437614170426397	0.00181805682916172	rnt-1	TRUE
WBGene00199609	0	0	1.94633	NA	NA	B0414.12	NA
WBGene00198839	0	0	1.94633	NA	NA	B0414.11	NA
WBGene00198221	0.169418	-0.28229	1.7356	0.810366364635996	NA	B0414.10	NA
WBGene00166549	0.115327	0.0647943	1.73261	1	NA	21ur-14150	NA
WBGene00000772	106.594	-1.51609	0.830548	NA	NA	cpb-3	NA
WBGene00001600	120.607	-0.203479	0.33029	1	1	glh-3	FALSE
WBGene00003472	2535.42	-0.0367511	0.17014	1	1	mtk-1	FALSE
WBGene00015175	22.8965	3.48413	0.728042	8.58997411341487e-06	5.15271844386124e-05	srz-4	TRUE
WBGene00015176	609.098	0.0139853	0.144136	1	1	vps-51	FALSE
WBGene00003020	468.776	-1.01428	0.475757	0.292653552431406	0.490568351892842	lin-35	FALSE
WBGene00016332	2909.47	-1.52349	0.221391	1.62968720578153e-05	9.27019836132889e-05	C32F10.4	TRUE
WBGene00001973	160.423	-1.62981	0.438162	0.0111737970861944	0.0318506040439907	hmg-3	TRUE
WBGene00003601	212.311	-0.630365	0.598209	0.814519085503781	1	nhr-2	FALSE
WBGene00016333	2241.43	-1.49223	0.235018	8.32494953956747e-05	0.000408305418269206	C32F10.8	TRUE
WBGene00219845	0.169418	-0.28229	1.7356	0.810366364635996	NA	C32F10.9	NA
WBGene00016331	1914.09	-0.437244	0.182507	1	1	obr-4	FALSE
WBGene00018002	211.99	3.02326	0.476756	7.26827724687866e-08	6.33897608459918e-07	twk-47	TRUE
WBGene00000436	5.09228	3.50266	1.2737	0.00130472199399185	0.00482820292366736	ceh-12	TRUE
WBGene00000631	3.68769	-0.201209	1.04287	1	1	col-54	FALSE
WBGene00197570	0	0	1.94633	NA	NA	F33D11.15	NA
WBGene00023024	1.38482	0.917889	1.49924	0.449597534169698	NA	F33D11.t2	NA
WBGene00018003	39.7626	4.81332	0.784495	1.92022199814528e-09	2.19839761812975e-08	F33D11.6	TRUE
WBGene00018001	1.33468	0.510381	1.3626	0.794595010600327	NA	F33D11.2	NA
WBGene00018004	168.664	3.63075	0.349885	4.19917292182145e-19	2.47690344808888e-17	F33D11.7	TRUE
WBGene00018000	0	0	1.94633	NA	NA	F33D11.1	NA
WBGene00018005	1103.21	2.90288	0.39243	9.31188054431676e-10	1.12017794528185e-08	nlp-62	TRUE
WBGene00196533	0	0	1.94633	NA	NA	F33D11.14	NA
WBGene00023023	5.40978	1.34706	0.892277	0.240586755124812	0.416853168734775	F33D11.t1	FALSE
WBGene00018006	354.809	-0.15841	0.31496	1	1	hpo-3	FALSE
WBGene00195476	0.296525	0.252587	1.73036	0.845179060322433	NA	F33D11.13	NA
WBGene00018009	262.895	0.672216	0.193365	0.622209146100864	0.896315912445912	dhhc-3	FALSE
WBGene00018007	1238.7	0.45326	0.212923	1	1	F33D11.10	FALSE
WBGene00018008	1465.71	0.484032	0.145524	1	1	vpr-1	FALSE
WBGene00202156	0.914815	-0.0235864	1.53903	1	NA	C34G6.13	NA
WBGene00201128	10.6283	-1.04649	0.610164	0.341689699959905	0.555160510513697	C34G6.12	FALSE
WBGene00016421	36.6766	-2.13716	0.573975	0.00314632444529748	0.0105171817783575	cdc-7	TRUE
WBGene00016422	1371.94	-3.47685	1.29713	NA	NA	noah-1	NA
WBGene00198946	0.169418	-0.28229	1.7356	0.810366364635996	NA	C34G6.9	NA
WBGene00199816	1.30195	-0.356093	1.50443	0.870981554134786	NA	C34G6.11	NA
WBGene00199070	0.38544	-0.435968	1.73688	0.657403282963806	NA	C34G6.10	NA
WBGene00003996	785.891	0.105418	0.184931	1	1	pgp-2	FALSE
WBGene00016420	10.3242	1.23002	0.895275	0.305519995207242	0.507744540830329	C34G6.3	FALSE
WBGene00016419	711.214	-3.26988	0.378773	2.5600982332799e-13	5.53253087227392e-12	tyr-4	TRUE
WBGene00004109	628.425	0.0614544	0.164263	1	1	stam-1	FALSE
WBGene00016418	1941.58	-0.0238794	0.142631	1	1	hpo-27	FALSE
WBGene00168182	0	0	1.94633	NA	NA	21ur-13804	NA
WBGene00220212	2.39832	0.136189	1.15503	1	1	Y76G2B.1	FALSE
WBGene00015028	48.758	1.84256	0.491592	0.0060227606835022	0.0186242643904171	B0207.5	TRUE
WBGene00197736	0.293064	0.249723	1.73041	0.848114581168494	NA	B0207.14	NA
WBGene00015029	101.027	-0.584959	0.28093	0.933689163918482	1	B0207.6	FALSE
WBGene00000099	67.7438	-4.1049	0.839343	1.56918402524444e-06	1.08155444246314e-05	air-2	TRUE
WBGene00001676	811.239	2.39174	0.208667	2.04573200894021e-18	1.06517645326908e-16	gpa-14	TRUE
WBGene00015030	4.45368	2.24656	1.13042	0.0398114582406843	0.0943421455834556	B0207.7	FALSE
WBGene00200550	0.879193	0.796416	1.64421	0.4509852977617	NA	B0207.16	NA
WBGene00015031	1.61715	1.32014	1.58556	0.218233412788497	NA	B0207.8	NA
WBGene00015027	227.879	2.3201	0.258901	9.20705888119138e-12	1.54314603897525e-10	B0207.2	TRUE
WBGene00015032	19.8098	2.49214	0.679959	0.00167912551632401	0.00604782376233514	B0207.9	TRUE
WBGene00015033	57.1813	1.24603	0.326956	0.0343871281302617	0.0834144898123564	B0207.10	FALSE
WBGene00015034	43.9928	3.93277	0.645617	1.77908688813682e-08	1.72676080319161e-07	B0207.11	TRUE
WBGene00015026	55.14	1.70287	0.37541	0.00186656713381104	0.00663197576133648	B0207.1	TRUE
WBGene00000232	2262.29	2.09308	0.210426	4.05729877439754e-13	8.43945792766506e-12	avr-14	TRUE
WBGene00195755	3.27752	2.83805	1.33564	0.0105880332030156	0.0304331180340914	B0207.13	TRUE
WBGene00198238	1.48719	1.01332	1.48308	0.399103029132313	NA	B0207.15	NA
WBGene00015504	174.056	-0.352881	0.290824	1	1	C06A5.6	FALSE
WBGene00015501	1811.75	0.0822048	0.179214	1	1	C06A5.3	FALSE
WBGene00004803	411.895	0.489466	0.246396	1	1	sir-2.4	FALSE
WBGene00006823	4580.55	-0.924733	0.266391	0.179699886013299	0.328291405434635	unc-94	FALSE
WBGene00044414	6.32058	-1.33009	1.00049	0.269098507924534	0.457426253899284	C06A5.12	FALSE
WBGene00015500	4.54369	1.10044	0.888322	0.38793996655634	0.614682973222543	C06A5.2	FALSE
WBGene00015505	15.5923	-3.69374	0.855414	2.49577508521763e-05	0.000137205825261176	C06A5.8	TRUE
WBGene00004380	129.939	-1.80436	0.256858	1.28842666785784e-06	9.01529490804827e-06	rnf-1	TRUE
WBGene00015499	1579.88	-0.0850526	0.138709	1	1	inst-1	FALSE
WBGene00219778	74.01	0.0110165	0.37778	1	1	B0025.7	FALSE
WBGene00000814	1152.93	-0.647385	0.138874	0.634404799861954	0.910091639490527	csn-2	FALSE
WBGene00219779	0	0	1.94633	NA	NA	B0025.8	NA
WBGene00194700	1.10885	-0.541693	1.50578	0.715475123415028	NA	B0025.5	NA
WBGene00015001	270.681	0.364281	0.196242	1	1	B0025.4	FALSE
WBGene00006932	2118.08	0.185979	0.140178	1	1	vps-34	FALSE
WBGene00200669	0.216022	-0.28229	1.7356	0.810366364635996	NA	B0025.6	NA
WBGene00016155	23.1679	-0.0497452	0.426742	1	1	C27A12.4	FALSE
WBGene00006492	262.293	-0.414337	0.202654	1	1	let-391	FALSE
WBGene00016154	627.768	-0.125366	0.187097	1	1	C27A12.2	FALSE
WBGene00000429	150.649	0.434876	0.251084	1	1	ceh-2	FALSE
WBGene00196480	4.90688	1.27512	0.977381	0.294597337951777	0.493140154914521	C27A12.11	FALSE
WBGene00202331	0.576636	0.446158	1.73015	0.654416074826912	NA	C27A12.12	NA
WBGene00022946	12.8334	1.31816	0.684876	0.1902824610841	0.343792371979412	C27A12.t1	FALSE
WBGene00016156	525.474	0.184304	0.215606	1	1	C27A12.6	FALSE
WBGene00219261	0	0	1.94633	NA	NA	mir-4926	NA
WBGene00016157	975.941	-0.199834	0.158695	1	1	C27A12.7	FALSE
WBGene00016158	923.487	-0.269464	0.186546	1	1	ari-1	FALSE
WBGene00016159	298.375	-0.17284	0.198339	1	1	C27A12.9	FALSE
WBGene00023409	144.701	-0.308302	0.462983	1	1	mbd-2	FALSE
WBGene00022749	1127.49	-0.462647	0.2461	1	1	ZK484.3	FALSE
WBGene00022750	1927.98	-0.282744	0.199616	1	1	ZK484.4	FALSE
WBGene00001819	300.316	-3.40691	0.33812	1.17850511775219e-17	5.47131083184571e-16	haf-9	TRUE
WBGene00044933	2.7289	-0.449262	1.09738	0.922515364760774	1	ZK484.9	FALSE
WBGene00201754	0	0	1.94633	NA	NA	ZK484.10	NA
WBGene00022751	0.750912	0.698464	1.65778	0.50907011223212	NA	msrp-2	NA
WBGene00022752	26.923	0.494005	0.452307	1	1	ZK484.6	FALSE
WBGene00220243	109.165	-0.428837	0.275974	1	1	ZK484.11	FALSE
WBGene00022748	7228.49	-0.633544	0.156746	0.733823845119111	1	oaz-1	FALSE
WBGene00022753	0.296525	0.252587	1.73036	0.845179060322433	NA	ZK484.7	NA
WBGene00022754	0	0	1.94633	NA	NA	nspd-1	NA
WBGene00020840	50.8903	2.49527	0.395378	5.11364765453519e-07	3.82583565330115e-06	spch-3	TRUE
WBGene00165567	0	0	1.94633	NA	NA	21ur-14839	NA
WBGene00020841	0.999646	-0.12809	1.52316	1	NA	T27A3.5	NA
WBGene00006044	12.136	3.64223	1.05043	0.00026981666682764	0.00118378063311731	ssp-16	TRUE
WBGene00044611	29.663	-1.8876	0.692278	0.0301264895577119	0.0745681000404749	T27A3.8	FALSE
WBGene00044934	38.0491	-0.23197	0.378868	1	1	T27A3.9	FALSE
WBGene00220100	0	0	1.94633	NA	NA	T27A3.12	NA
WBGene00020842	132.621	-1.7665	0.287347	2.49013692515963e-05	0.000136926691538838	nmrk-1	TRUE
WBGene00020843	140.533	-0.929352	0.236607	0.130605183268798	0.252164656500953	T27A3.7	FALSE
WBGene00020839	650.381	-0.657623	0.379866	0.75802351751038	1	usp-5	FALSE
WBGene00020838	1727.44	-0.348002	0.248629	1	1	trak-1	FALSE
WBGene00199008	0	0	1.94633	NA	NA	T27A3.11	NA
WBGene00003878	552.975	1.28506	0.219452	0.00114358485533505	0.00429100875906856	pept-3	TRUE
WBGene00199766	0.230654	0.192488	1.73188	0.907265364562316	NA	F56F4.10	NA
WBGene00023072	0.115327	0.0647943	1.73261	1	NA	F56F4.t1	NA
WBGene00201096	0	0	1.94633	NA	NA	F56F4.11	NA
WBGene00023073	0.461308	0.383357	1.72953	0.714401467594083	NA	F56F4.t2	NA
WBGene00219705	0	0	1.94633	NA	NA	anr-5	NA
WBGene00018981	16.0874	2.96696	0.692042	0.000125638891635627	0.000594017760647051	F56F4.4	TRUE
WBGene00018982	1.22864	1.49198	1.47247	0.190035415294312	NA	abt-6	NA
WBGene00018980	15.5422	2.4213	0.641307	0.00151218098414932	0.00550912060031378	F56F4.3	TRUE
WBGene00018979	1.04398	1.2758	1.50683	0.26208477443553	NA	ttr-55	NA
WBGene00050896	0.899175	1.1253	1.52564	0.324416506025976	NA	ttr-56	NA
WBGene00018978	0.260129	0.220562	1.73107	0.878141553610944	NA	ttr-58	NA
WBGene00045498	6.32337	-1.58033	1.46218	0.164539930937769	0.305928514808918	F56F4.8	FALSE
WBGene00220064	1.70076	-0.709184	1.14495	0.687931822292016	NA	T09B4.21	NA
WBGene00020379	942.896	-2.74013	0.606417	0.000106885042656294	0.000512796216437465	T09B4.5	TRUE
WBGene00020380	35.271	-3.10951	0.548613	8.61864077591059e-07	6.19932865236337e-06	T09B4.6	TRUE
WBGene00020381	62.629	-2.63281	0.451316	1.88350655052719e-06	1.27835547425997e-05	T09B4.7	TRUE
WBGene00003328	8.54275	-2.2258	0.79047	0.0143972673844303	0.0395791139848913	mir-235	TRUE
WBGene00201901	0.454163	-0.24477	1.71924	0.86121507587948	NA	T09B4.19	NA
WBGene00023136	4.7502	-2.68923	1.20646	0.0137047068532737	0.0379185294988605	T09B4.t2	TRUE
WBGene00023135	0.462483	0.102552	1.62384	1	NA	T09B4.t1	NA
WBGene00020382	658.323	-2.69705	0.24235	9.68367669422732e-19	5.29027706651076e-17	T09B4.8	TRUE
WBGene00020378	53.4869	-3.12605	0.529218	3.21572554039007e-07	2.49612262226082e-06	T09B4.4	TRUE
WBGene00235197	0.452766	-0.505221	1.72412	0.606991951653752	NA	rrn-4.16	NA
WBGene00198554	0.884809	-0.950456	1.65834	0.348177832249319	NA	T09B4.16	NA
WBGene00196099	0.768383	-0.321598	1.55947	0.877152588949613	NA	T09B4.14	NA
WBGene00003260	7.67452	-1.68623	0.77716	0.0841365815448298	0.175338395743706	mir-1	FALSE
WBGene00200521	0.364284	-0.108598	1.73291	0.996607290145563	NA	T09B4.17	NA
WBGene00195926	1.07495	-1.52191	1.52886	0.168578189540884	NA	T09B4.13	NA
WBGene00020377	25.4905	-2.49379	0.469655	1.77468360119202e-05	0.000100365385690387	T09B4.3	TRUE
WBGene00220065	2.23385	1.15042	1.27669	0.368818881514971	0.589511525500432	T09B4.22	FALSE
WBGene00200634	1.94233	-1.58206	1.47751	0.161477098262628	0.30115096529505	T09B4.18	FALSE
WBGene00197549	0.526347	0.0768605	1.70409	1	NA	T09B4.15	NA
WBGene00020383	444.092	-0.756931	0.207826	0.382513361523381	0.607266694084057	tin-44	FALSE
WBGene00000500	364.297	-0.0499012	0.152761	1	1	chn-1	FALSE
WBGene00020376	102.401	-1.13798	0.250484	0.022981716253474	0.0592184774622597	T09B4.2	FALSE
WBGene00219253	0	0	1.94633	NA	NA	mir-4916	NA
WBGene00020375	293.773	-1.41915	0.52205	0.0756476778909425	0.160720053427598	pigv-1	FALSE
WBGene00020259	693.025	-0.171983	0.158194	1	1	T05E7.3	FALSE
WBGene00020260	377.245	-0.626627	0.33841	0.820262798625573	1	T05E7.4	FALSE
WBGene00169979	7.04994	-1.4966	1.01515	0.196277555001959	0.352615161711752	21ur-14010	FALSE
WBGene00000632	2.59322	-0.535619	1.11967	0.839963702720292	1	col-55	FALSE
WBGene00020261	92.0605	-2.12861	1.52263	NA	NA	vet-1	NA
WBGene00020258	22.4979	-2.90683	0.650065	8.37779516010808e-05	0.000410485067836756	T05E7.1	TRUE
WBGene00020347	1483.76	-1.96388	0.394263	0.000258652451680449	0.00113909700090831	ech-1.2	TRUE
WBGene00020348	184.086	-0.72878	0.217875	0.477776898379623	0.727252500057993	mrpl-23	FALSE
WBGene00001497	413.357	-0.699752	0.249986	0.600583942825511	0.871849951480143	fars-1	FALSE
WBGene00197441	0.995353	-0.678488	1.64554	0.532464866148073	NA	T08B2.14	NA
WBGene00044935	1.83498	-0.401048	1.23583	0.925682021048956	1	T08B2.13	FALSE
WBGene00023344	0.115327	0.0647943	1.73261	1	NA	T08B2.t1	NA
WBGene00206356	1.3922	-0.862651	1.40051	0.518707618571589	NA	T08B2.15	NA
WBGene00020346	2416.6	0.545897	0.163253	1	1	rbm-5	FALSE
WBGene00004486	7334.42	-1.93613	0.198412	5.71701336721614e-12	9.93661682757424e-11	rps-17	TRUE
WBGene00020349	8.49585	-1.16656	0.658618	0.270786358164712	0.459879189539069	T08B2.11	FALSE
WBGene00020345	36.5721	-0.0990285	0.386862	1	1	T08B2.4	FALSE
WBGene00020344	13.4017	-0.276978	0.582808	1	1	NA	FALSE
WBGene00020350	0.169418	-0.28229	1.7356	0.810366364635996	NA	T08B2.12	NA
WBGene00000633	3.62237	-1.56397	0.99032	0.167034421300846	0.309388696007787	col-56	FALSE
WBGene00016752	0.915681	-0.856073	1.53681	0.472534273459202	NA	C48E7.7	NA
WBGene00016751	1051.07	-1.88247	0.282933	2.6878885921651e-06	1.76636812219246e-05	C48E7.6	TRUE
WBGene00199400	0	0	1.94633	NA	NA	C48E7.14	NA
WBGene00005000	359.003	-2.51503	0.427305	2.30816564100306e-06	1.5379373793532e-05	spp-15	TRUE
WBGene00000583	74.359	-2.04238	0.408211	0.000186086652229898	0.000846384065459884	cof-2	TRUE
WBGene00016754	161.108	-0.743876	0.256086	0.49272267227815	0.744987162221065	cebp-2	FALSE
WBGene00003059	219.034	-0.640777	0.234819	0.766092895097674	1	lpd-2	FALSE
WBGene00016750	454.804	-0.910209	0.175502	0.0583645047238197	0.129805209959533	let-611	FALSE
WBGene00016749	434.141	-3.21808	0.34065	2.16873107479977e-15	6.71234636839168e-14	C48E7.1	TRUE
WBGene00195455	0	0	1.94633	NA	NA	C48E7.12	NA
WBGene00198267	0	0	1.94633	NA	NA	C48E7.13	NA
WBGene00016753	0.360823	-0.108598	1.73291	0.996607290145563	NA	oac-9	NA
WBGene00006689	0	0	1.94633	NA	NA	twk-37	NA
WBGene00015688	0.115327	0.0647943	1.73261	1	NA	C10G11.8	NA
WBGene00015689	0.52718	0.479784	1.6973	0.653187366714771	NA	spch-2	NA
WBGene00196367	0.437866	0.37291	1.72357	0.729733705595486	NA	C10G11.13	NA
WBGene00195352	10.9566	0.564633	0.662701	0.895653732511006	1	C10G11.12	FALSE
WBGene00202405	1.77018	0.0349356	1.43875	1	NA	C10G11.17	NA
WBGene00015687	4056.03	0.203382	0.465352	1	1	chdp-1	FALSE
WBGene00201435	1.00596	0.160999	1.342	1	NA	C10G11.15	NA
WBGene00199670	0.169418	-0.28229	1.7356	0.810366364635996	NA	C10G11.14	NA
WBGene00015686	340.968	0.730044	0.202872	0.447611400216974	0.689327766494198	C10G11.6	FALSE
WBGene00004068	863.099	-0.313212	0.194722	1	1	pnk-1	FALSE
WBGene00005272	31.6796	2.47473	0.522429	0.000109056334794336	0.000522289801074266	srh-49	TRUE
WBGene00172093	0	0	1.94633	NA	NA	21ur-15496	NA
WBGene00005274	12.2263	2.57921	0.810781	0.00394676485215709	0.0128386835872754	srh-51	TRUE
WBGene00202057	0	0	1.94633	NA	NA	C10G11.16	NA
WBGene00005273	14.7109	1.93923	0.680945	0.0229553981468132	0.0591670305536786	srh-50	FALSE
WBGene00015690	2.53006	2.24403	1.43364	0.04504796399972	0.10459934210071	C10G11.10	FALSE
WBGene00015685	1.12408	0.764502	1.51893	0.54199312622259	NA	C10G11.1	NA
WBGene00017817	1.38225	1.13565	1.38887	0.358486029188648	NA	F26B1.5	NA
WBGene00000634	6.01008	-1.9242	1.09632	0.08354018462617	0.174363359706929	col-58	FALSE
WBGene00005171	45.5731	3.12298	0.4784	2.35966070789934e-08	2.24738356033159e-07	srg-14	TRUE
WBGene00002073	193.069	-1.62864	1.01806	NA	NA	ima-2	NA
WBGene00017816	835.794	-0.012459	0.326373	1	1	hrpk-1	FALSE
WBGene00002601	54.6968	-2.70721	0.460331	1.2446837113764e-06	8.73675660586709e-06	let-381	TRUE
WBGene00017815	5.36835	-0.13857	0.870181	1	1	F26B1.1	FALSE
WBGene00194703	1.25817	0.848275	1.49619	0.495067268351092	NA	F26B1.8	NA
WBGene00000254	2798.4	-1.61305	0.196592	1.18776947651029e-07	9.99150210691746e-07	bli-4	TRUE
WBGene00200715	0.289603	0.246836	1.73047	0.851075629687798	NA	K04F10.8	NA
WBGene00220006	165.549	-1.57763	0.240776	2.6419229516956e-05	0.000144459826422765	K04F10.9	TRUE
WBGene00003499	29.2282	-1.78768	0.736641	0.0532476438757021	0.120398839207837	mut-2	FALSE
WBGene00019396	141.262	-0.461541	0.260887	1	1	K04F10.3	FALSE
WBGene00019395	210.749	2.11575	0.248958	4.04116859310781e-10	5.16406787251139e-09	K04F10.2	TRUE
WBGene00019394	123.812	-0.0484881	0.325519	1	1	K04F10.1	FALSE
WBGene00019399	1051.89	-0.550343	0.239059	1	1	K04F10.7	FALSE
WBGene00022586	72.1232	-1.50061	0.896711	NA	NA	ZC308.4	NA
WBGene00001596	2810.54	-1.42979	0.326328	0.00714328027314429	0.0216076928366386	gld-2	TRUE
WBGene00201662	1.42982	1.59562	1.47927	0.157323442707909	NA	ZC308.6	NA
WBGene00195486	29.0693	4.62052	0.871254	1.09511809139261e-07	9.25996668691398e-07	ZC308.5	TRUE
WBGene00022592	2400.46	1.99537	0.271059	1.08986294740347e-07	9.22191724726017e-07	klu-2	TRUE
WBGene00196705	1.3285	0.431843	1.3964	0.848093765896288	NA	ZC328.6	NA
WBGene00197941	0	0	1.94633	NA	NA	ZC328.7	NA
WBGene00022591	28.2355	-2.17003	0.578193	0.00274399509515559	0.00931836465355299	cuti-1	TRUE
WBGene00022594	1.43674	-0.760215	1.20867	0.636523387669937	NA	ZC328.5	NA
WBGene00004721	63.8526	-3.25764	0.760553	6.85821011998147e-05	0.000342559810042846	san-1	TRUE
WBGene00022593	377.496	-0.885088	0.284887	0.259573654734551	0.444705763024053	ZC328.3	FALSE
WBGene00220039	2.85538	-1.39267	1.12345	0.25142943395339	0.432875548303849	R10A10.3	FALSE
WBGene00019992	0.579207	0.443359	1.73011	0.657043453685058	NA	R10A10.1	NA
WBGene00019993	82.7627	-0.470726	0.293691	1	1	rbx-2	FALSE
WBGene00018156	644.699	-0.38864	0.254699	1	1	ncbp-1	FALSE
WBGene00018157	34.7044	0.571544	0.504665	0.90940806411583	1	lron-6	FALSE
WBGene00018158	10.2212	3.12867	0.976267	0.00132975558057571	0.00490819698876343	comp-1	TRUE
WBGene00198691	0.144802	0.0647943	1.73261	1	NA	F37E3.4	NA
WBGene00199892	2.40101	0.916882	1.42504	0.476044363335361	0.725017901317625	F37E3.5	FALSE
WBGene00004924	10863.1	2.78042	0.208725	2.21844995664415e-26	4.01292947712965e-24	snt-4	TRUE
WBGene00020742	326.045	-1.32896	0.376228	0.0364437225388337	0.0876285648285073	T23H2.3	FALSE
WBGene00003798	2393.45	0.280238	0.192861	1	1	npp-12	FALSE
WBGene00020743	262.365	0.595003	0.354446	0.890010253017064	1	mam-8	FALSE
WBGene00197059	27.8114	1.36635	0.493853	0.080679683114384	0.169362835180371	T23H2.6	FALSE
WBGene00004273	1010.89	0.0390541	0.164607	1	1	rab-10	FALSE
WBGene00201953	2.70445	2.54489	1.36789	0.0228299530314064	0.0589020024328519	K06A5.10	FALSE
WBGene00019432	451.366	-0.767111	0.636518	0.642492185216789	0.919351878764444	knl-2	FALSE
WBGene00019433	533.476	-1.55011	0.199594	9.56128584359616e-07	6.84310082944368e-06	acdh-3	TRUE
WBGene00019431	2.64232	1.97415	1.30679	0.0837631568101226	0.174724206825249	K06A5.3	FALSE
WBGene00019430	4.21654	1.81073	1.08373	0.106682699252904	0.213364525784174	K06A5.2	FALSE
WBGene00000386	199.149	-0.878223	0.517074	0.467844999557799	0.715165877258306	cdc-25.1	FALSE
WBGene00019429	386.409	0.0668697	0.179172	1	1	K06A5.1	FALSE
WBGene00019434	787.841	2.35737	0.217312	1.51971007187888e-16	5.80771830286106e-15	nmtn-1	TRUE
WBGene00016945	729.933	2.76503	0.259444	1.36392499634283e-17	6.28434875673431e-16	sulp-1	TRUE
WBGene00199192	25.2742	2.56454	0.533821	7.07006220965171e-05	0.000352348814611622	K06A5.9	TRUE
WBGene00000937	177.344	-0.609125	0.314507	0.862831652833112	1	dbr-1	FALSE
WBGene00007018	85.0179	-1.22852	0.338112	0.0454580951809652	0.105391464457854	mdt-18	FALSE
WBGene00016944	361.13	-0.0918128	0.307507	1	1	uri-1	FALSE
WBGene00016943	21.7354	2.83615	0.605977	5.25170520924606e-05	0.000269199498761102	acdh-1	TRUE
WBGene00016942	12.428	3.63364	1.05658	0.000292574190035108	0.00127219759983215	C55B7.3	TRUE
WBGene00016946	5.92312	3.10226	1.20902	0.00403676196797711	0.0131017712995748	C55B7.10	TRUE
WBGene00001627	406.742	1.14583	0.210699	0.0065818116011466	0.0201035446278924	gly-2	TRUE
WBGene00016947	33.794	-1.48712	0.413611	0.0205269575111998	0.0538303589372314	C55B7.11	FALSE
WBGene00001599	136.817	-1.61689	0.651233	0.0670806290160628	0.145570866486471	glh-2	FALSE
WBGene00000483	43.7287	2.22486	0.414864	3.55256814205595e-05	0.000189212026235564	che-1	TRUE
WBGene00200022	2.09904	0.378009	1.18492	0.961049990475335	1	C55B7.13	FALSE
WBGene00020415	119.586	3.07914	0.395076	6.17755949660113e-11	8.96351770095065e-10	T10E9.5	TRUE
WBGene00020414	10.6996	2.05685	0.813289	0.0295593968721649	0.0734249284526769	T10E9.4	FALSE
WBGene00199297	0.411853	0.348104	1.72891	0.749421243675863	NA	T10E9.12	NA
WBGene00020416	1.52482	0.327123	1.17611	1	NA	T10E9.6	NA
WBGene00020417	1115.28	-1.65311	0.201331	7.69626989829181e-08	6.69312360812984e-07	nuo-2	TRUE
WBGene00020413	148.06	-2.00314	0.337152	1.41601174921259e-05	8.16312722279776e-05	T10E9.3	TRUE
WBGene00200773	0.408392	0.493996	1.63198	0.688163406399247	NA	T10E9.13	NA
WBGene00196116	0.115327	0.0647943	1.73261	1	NA	T10E9.11	NA
WBGene00020418	32.2124	1.13935	0.461455	0.177822294277137	0.325543176118726	T10E9.8	FALSE
WBGene00020412	219.554	-0.464778	0.324349	1	1	T10E9.2	FALSE
WBGene00020411	163.766	-0.700194	0.22858	0.57615494051816	0.844165335540497	T10E9.1	FALSE
WBGene00020419	54.3477	1.60907	0.336854	0.00161058653205683	0.00583538918587949	acdh-4	TRUE
WBGene00165439	0.26359	0.223638	1.73099	0.87496340036427	NA	21ur-14742	NA
WBGene00019005	373.103	-0.765501	0.20699	0.35876613326481	0.576926158051656	F57B10.8	FALSE
WBGene00019006	588.719	0.690242	0.163873	0.499720053260841	0.75309372548873	spg-20	FALSE
WBGene00019007	678.761	-1.60007	0.227816	5.84869100663723e-06	3.62500087264165e-05	ucr-11	TRUE
WBGene00000896	395.109	-0.0579585	0.245469	1	1	dad-1	FALSE
WBGene00196721	2.75039	-1.25776	1.41612	0.292728417571002	0.490660165905956	F57B10.17	FALSE
WBGene00006607	1014.93	-1.05729	0.193634	0.0128663459896282	0.0359122378633809	tre-1	TRUE
WBGene00019004	841.351	-0.964798	0.225944	0.0827486871465357	0.172945214669229	xpg-1	FALSE
WBGene00173303	0.698052	0.248303	1.67443	0.886034258080271	NA	21ur-14797	NA
WBGene00019003	272.924	-0.218304	0.223158	1	1	F57B10.5	FALSE
WBGene00000236	286.424	0.110376	0.312375	1	1	bag-1	FALSE
WBGene00003184	31.9059	-2.32887	0.813368	0.0110878606447884	0.0316536774544929	mei-2	TRUE
WBGene00019002	134.083	-1.59034	0.478481	0.0233094982484172	0.0599808163568333	F57B10.4	FALSE
WBGene00019001	3644.03	-0.507068	0.383687	1	1	ipgm-1	FALSE
WBGene00002783	3518.5	0.500283	0.155654	1	1	let-607	FALSE
WBGene00196124	6.91339	2.76241	1.12135	0.00919229242560498	0.0268897677327831	F57B10.16	TRUE
WBGene00198317	95.4572	0.714005	0.333623	0.626410922699881	0.901028800021357	F57B10.18	FALSE
WBGene00197712	8.77679	2.46453	0.950203	0.0133253520455252	0.0369904623112113	F48A9.4	TRUE
WBGene00219955	33.1125	0.691471	0.429264	0.705077768043134	0.988631091847344	F48A9.6	FALSE
WBGene00006624	370.811	1.7994	0.277457	7.51232896720929e-06	4.55779064296275e-05	try-6	TRUE
WBGene00199463	8.46486	1.40822	0.785674	0.182361583674769	0.33240799233693	F48A9.5	FALSE
WBGene00018582	227.051	0.158333	0.292108	1	1	F48A9.2	FALSE
WBGene00018581	1523.93	-0.146419	0.271245	1	1	F48A9.1	FALSE
WBGene00017067	685.086	0.901587	0.343836	0.307867895302367	0.510794614843999	D2092.6	FALSE
WBGene00219870	0.609571	0.55187	1.68743	0.599687368615579	NA	D2092.15	NA
WBGene00017066	4751.93	1.57008	0.2028	8.47353677535087e-07	6.10214591725356e-06	maco-1	TRUE
WBGene00200203	18.6592	3.14341	0.730637	8.24910421828053e-05	0.000404889396449595	D2092.13	TRUE
WBGene00017065	565.528	-2.15562	0.365917	8.65858377949061e-06	5.19132373913972e-05	D2092.4	TRUE
WBGene00196215	1.20179	0.987849	1.38596	0.44293686770526	NA	D2092.12	NA
WBGene00006645	7.06578	2.59665	0.99777	0.0103767799299941	0.0299316047590901	tsp-19	TRUE
WBGene00017068	7.24654	-0.257234	0.763853	1	1	D2092.8	FALSE
WBGene00000050	61.5313	1.33191	0.343654	0.0228340161525259	0.0589062618259753	acr-11	FALSE
WBGene00017064	319.817	0.152432	0.271597	1	1	ppfr-2	FALSE
WBGene00170698	0	0	1.94633	NA	NA	21ur-13226	NA
WBGene00044610	11.999	3.3584	0.925184	0.000327206117622493	0.00140428354874188	D2092.10	TRUE
WBGene00017063	891.894	2.771	0.222638	2.93356584290593e-23	3.12828287702021e-21	mctp-1	TRUE
WBGene00200833	1.02053	0.894386	1.63423	0.39611011937449	NA	D2092.14	NA
WBGene00006625	5.20926	1.32689	0.968234	0.265792720565239	0.452948680288295	try-7	FALSE
WBGene00195178	8.50856	4.24493	1.21856	6.80392446863898e-05	0.000340335590995829	ZC581.10	TRUE
WBGene00022633	497.509	1.23555	0.243704	0.00619701242482762	0.0190881739927208	ZC581.3	TRUE
WBGene00198736	1.74543	1.9643	1.4168	0.0824479330898241	NA	ZC581.13	NA
WBGene00022632	48.7709	1.91354	0.474805	0.00284239032915483	0.00960974274372987	ZC581.2	TRUE
WBGene00195336	5.98134	0.86245	0.875972	0.574932772576935	0.84266869403014	ZC581.11	FALSE
WBGene00200364	17.8521	3.89196	0.922541	2.23830416967968e-05	0.000124113051370522	ZC581.14	TRUE
WBGene00022634	140.101	4.7027	0.406423	1.72303710091467e-25	2.6800360512316e-23	ZC581.7	TRUE
WBGene00022631	114.993	-1.26531	0.309735	0.0223041089227939	0.0577282819178195	nekl-2	FALSE
WBGene00022635	2753.64	2.58278	0.220345	4.51345711466315e-20	3.09602872865377e-18	ZC581.9	TRUE
WBGene00197788	1.99182	1.51317	1.37426	0.197630369026883	0.354523882438587	ZC581.12	FALSE
WBGene00015907	1.38421	0.949715	1.49794	0.430767040328452	NA	C17F3.1	NA
WBGene00015908	36.7365	2.79567	0.474591	9.08816596351782e-07	6.51785647075199e-06	C17F3.3	TRUE
WBGene00199148	35.6239	4.52739	0.70599	9.61306995020384e-10	1.15413553679438e-08	C17F3.4	TRUE
WBGene00020712	865.207	2.74868	0.21701	6.56907681379905e-24	7.825212477706e-22	ckr-1	TRUE
WBGene00200159	20.626	3.69887	0.758022	3.89016156063142e-06	2.49141739602988e-05	T23B3.7	TRUE
WBGene00020713	28.4181	3.05397	0.570297	3.21008947877972e-06	2.08042423226648e-05	T23B3.5	TRUE
WBGene00020714	397.001	0.916161	0.312574	0.252365479921593	0.434211584561777	T23B3.6	FALSE
WBGene00020711	25.1184	0.427098	0.461586	1	1	rmd-5	FALSE
WBGene00020710	791.507	0.201134	0.185788	1	1	T23B3.2	FALSE
WBGene00020709	339.941	-0.275289	0.227954	1	1	T23B3.1	FALSE
WBGene00020933	360.79	-0.702053	0.172254	0.47488202836554	0.723830468483025	W02D3.4	FALSE
WBGene00003170	111.582	0.792325	0.259175	0.386868827839075	0.61322450836234	mec-6	FALSE
WBGene00002258	325.662	-2.03519	0.635261	0.0106731622409105	0.030640795373589	lbp-6	TRUE
WBGene00007057	7.71389	-0.434276	0.718772	1	1	ant-1.2	FALSE
WBGene00002257	84.8507	-2.76321	0.489585	2.51114994297407e-06	1.65960166731872e-05	lbp-5	TRUE
WBGene00004883	111.486	-0.22617	0.27709	1	1	smg-5	FALSE
WBGene00020932	464.264	-0.448173	0.176063	1	1	dhod-1	FALSE
WBGene00020931	1655.58	-1.55047	0.212415	3.94025120803336e-06	2.51928372903595e-05	cytb-5.2	TRUE
WBGene00020937	302.179	-1.17484	0.230877	0.00887688503646266	0.0260921440286974	W02D3.12	TRUE
WBGene00006773	1262.55	-0.0407843	0.422544	1	1	unc-37	FALSE
WBGene00020935	526.276	-0.789497	0.264351	0.400204223456604	0.630149405945598	fnci-1	FALSE
WBGene00020936	752.053	0.134662	0.268573	1	1	hrpf-1	FALSE
WBGene00200700	1.10153	0.957418	1.39198	0.460056265772277	NA	F08B6.6	NA
WBGene00001682	2229.85	1.01137	0.168158	0.00998649606829749	0.0289254221311618	gpc-2	TRUE
WBGene00017240	358.059	1.02285	0.194171	0.0213083352813892	0.0555614287401712	calu-2	FALSE
WBGene00017239	73.2288	-0.446743	0.334881	1	1	F08B6.1	FALSE
WBGene00006819	4636.55	-2.30905	0.324118	4.62879906067423e-08	4.15570856844355e-07	unc-87	TRUE
WBGene00219882	29.2147	-1.49264	0.58321	0.0775563503712983	0.163903043131262	F08B6.7	FALSE
WBGene00004111	1072.25	0.21706	0.154621	1	1	pqn-21	FALSE
WBGene00000871	124.265	-2.24335	0.485334	0.00028057740215026	0.00122461128874162	cye-1	TRUE
WBGene00022955	0.699227	-0.187819	1.4852	1	NA	C37A2.t1	NA
WBGene00016491	4.88397	0.0214099	0.791652	1	1	acdh-5	FALSE
WBGene00016492	18.0773	-0.00391567	0.547057	1	1	C37A2.6	FALSE
WBGene00016493	6402.39	-1.57688	0.153747	7.92223654173152e-11	1.13068975072521e-09	C37A2.7	TRUE
WBGene00201755	2.75034	2.59105	1.3568	0.0203318929705161	0.0534105880314116	C37A2.9	FALSE
WBGene00004110	3694.98	0.0604435	0.138535	1	1	pqn-20	FALSE
WBGene00016494	393.484	0.280012	0.168789	1	1	C37A2.8	FALSE
WBGene00017098	930.493	-0.0855747	0.323759	1	1	E02D9.1	FALSE
WBGene00019324	4859.93	2.89095	0.26084	2.66373820709634e-19	1.63028789517024e-17	K02F2.5	TRUE
WBGene00196417	11.6677	3.24352	0.956192	0.000713800164054736	0.00282649586609642	K02F2.8	TRUE
WBGene00006740	48.89	2.11407	0.361295	1.16689895416231e-05	6.83349459487858e-05	ulp-5	TRUE
WBGene00019323	1527.85	0.101047	0.232017	1	1	teg-4	FALSE
WBGene00004778	1392.41	2.5447	0.246516	7.05784673691748e-16	2.39046625957732e-14	ser-3	TRUE
WBGene00202230	12.9577	1.89745	0.754407	0.0395095223474302	0.0937357947852176	K02F2.10	FALSE
WBGene00195749	25.9285	1.50915	0.440596	0.0247771060866741	0.063217733845636	K02F2.7	FALSE
WBGene00201440	24.2828	1.41021	0.468427	0.0552739257564571	0.124105920781258	K02F2.9	FALSE
WBGene00220000	89.0015	0.0625668	0.362892	1	1	K02F2.11	FALSE
WBGene00019322	2193.83	-2.05428	0.406432	0.000155493204485084	0.00072175328901839	ahcy-1	TRUE
WBGene00001056	1685.37	-0.0931179	0.173743	1	1	dpf-3	FALSE
WBGene00001075	1156.68	-3.12053	1.28898	0.00449771356193548	0.0144309768995486	dpy-14	TRUE
WBGene00019248	3.06788	0.390131	0.992045	1	1	H27M09.5	FALSE
WBGene00201494	0.115327	0.0647943	1.73261	1	NA	H27M09.7	NA
WBGene00219993	0	0	1.94633	NA	NA	H27M09.8	NA
WBGene00194992	0	0	1.94633	NA	NA	H27M09.6	NA
WBGene00019247	63.5841	-1.62583	0.808256	0.108272846989258	0.215925513553802	syp-4	FALSE
WBGene00019246	165.385	-1.3031	0.372471	0.0413344331615316	0.0974499766175518	rpb-5	FALSE
WBGene00019245	472.432	-0.294898	0.215413	1	1	sacy-1	FALSE
WBGene00001598	256.554	-1.64563	0.301501	0.000293232063102759	0.00127437746591375	glh-1	TRUE
WBGene00219733	1.51075	-0.401113	1.4774	0.843576946882968	NA	linc-53	NA
WBGene00200648	0	0	1.94633	NA	NA	T21G5.10	NA
WBGene00200037	0	0	1.94633	NA	NA	T21G5.9	NA
WBGene00044898	7.34233	-2.30379	0.846498	0.0145634730623736	0.0399775193551218	let-383	TRUE
WBGene00199300	0.533703	-0.405857	1.60647	0.779320970634679	NA	T21G5.8	NA
WBGene00020660	6.02485	-1.62236	0.805069	0.108494511118092	0.216262832544593	T21G5.2	FALSE
WBGene00020661	23.4589	2.61654	0.58268	0.000155167914375931	0.000720517297786697	smz-2	TRUE
WBGene00020659	1.13149	0.020782	1.50632	1	NA	T21G5.1	NA
WBGene00006423	1825.76	-0.568221	0.199975	1	1	asd-2	FALSE
WBGene00197432	0.115327	0.0647943	1.73261	1	NA	T21G5.7	NA
WBGene00196658	0.432044	-0.465177	1.73672	0.630518858748274	NA	C48B6.12	NA
WBGene00195861	0.144802	0.0647943	1.73261	1	NA	C48B6.11	NA
WBGene00016742	0.352071	-0.108598	1.73291	0.996607290145563	NA	C48B6.4	NA
WBGene00201916	0.666291	-0.229881	1.48836	0.987204496850526	NA	C48B6.13	NA
WBGene00016743	24.3884	1.67853	0.551323	0.0286798765788247	0.0716117163655315	srb-15	FALSE
WBGene00004879	8559.74	0.00753462	0.205623	1	1	smg-1	FALSE
WBGene00016741	430.778	-0.177045	0.168058	1	1	C48B6.3	FALSE
WBGene00016740	140.343	-1.06183	0.22556	0.0299531628828193	0.0741842025961915	C48B6.2	FALSE
WBGene00016744	445.325	2.31419	0.224561	6.13690330928883e-15	1.76725446713247e-13	bbs-9	TRUE
WBGene00016746	343.061	-0.0973945	0.228206	1	1	C48B6.10	FALSE
WBGene00016745	35.668	-0.928894	0.610732	0.453696772913791	0.697204404666464	C48B6.9	FALSE
WBGene00020399	476.489	-0.00462789	0.23804	1	1	ztf-4	FALSE
WBGene00020398	726.182	-0.453472	0.199347	1	1	cerk-1	FALSE
WBGene00197457	1.57378	1.31216	1.35252	0.279120076939842	NA	T10B11.10	NA
WBGene00196234	2.33109	0.767711	1.2518	0.622469101842611	0.896637495841241	T10B11.9	FALSE
WBGene00020400	28.3648	2.82864	0.530218	6.26465061992089e-06	3.86222590604565e-05	T10B11.4	TRUE
WBGene00020401	59.8035	0.150925	0.335498	1	1	T10B11.5	FALSE
WBGene00020402	449.513	-0.107978	0.2551	1	1	T10B11.6	FALSE
WBGene00020403	633.389	0.119972	0.206357	1	1	hrde-4	FALSE
WBGene00020397	315.331	-1.68855	0.228945	9.59093115713106e-07	6.86230702775097e-06	pcbd-1	TRUE
WBGene00020404	158.599	1.49388	0.286509	0.00110021244810352	0.00415001359015877	T10B11.8	TRUE
WBGene00016260	1601.51	2.19854	0.250724	6.01192736357955e-11	8.74918153865391e-10	rege-1	TRUE
WBGene00016261	202.771	-1.08595	0.243424	0.0339809483121525	0.0825686326152004	C30F12.2	FALSE
WBGene00016262	272.41	1.18467	0.227304	0.00694389485041916	0.021069820110243	C30F12.3	TRUE
WBGene00016263	16.9376	-3.05164	1.1148	0.00355470894641642	0.0117131281165145	C30F12.4	TRUE
WBGene00016266	743.712	-2.34435	0.417076	1.03662285965635e-05	6.12492867960517e-05	idhg-2	TRUE
WBGene00197965	8.25316	1.38499	0.735642	0.176514147954428	0.323682172640019	C30F12.8	FALSE
WBGene00016265	301.091	-0.290566	0.370871	1	1	trhr-1	FALSE
WBGene00016264	405.343	-2.7025	0.370058	3.37203316348502e-09	3.705897833137e-08	C30F12.5	TRUE
WBGene00198651	3.02933	0.495068	1.19407	0.856570692808547	1	C30F12.9	FALSE
WBGene00010371	12.2897	2.08548	0.686021	0.0128452292299408	0.0358655954487941	H06O01.4	TRUE
WBGene00010370	318.357	-2.76114	0.222311	3.97873943511354e-23	4.08238726913751e-21	ctg-1	TRUE
WBGene00010369	2450.94	0.243418	0.16196	1	1	chd-1	FALSE
WBGene00003964	6714.75	0.39388	0.281298	1	1	pdi-3	FALSE
WBGene00201458	37.5558	0.730289	0.387368	0.621414004184943	0.895698853865914	VF15C11L.2	FALSE
WBGene00200247	4.11515	0.730939	0.961073	0.691774055040133	0.974711735094526	VF15C11L.1	FALSE
WBGene00008852	2246.4	0.605114	0.157045	0.874200323641	1	ubql-1	FALSE
WBGene00202085	6.02176	2.0816	0.927355	0.0406840954418534	0.0961350564078759	F15C11.7	FALSE
WBGene00201270	41.7336	2.59342	0.558845	0.00010654807891449	0.000511280032833928	F15C11.6	TRUE
WBGene00196993	2.40471	-0.384395	1.03643	0.999447780042531	1	F15C11.5	FALSE
WBGene00171346	1.3558	-1.00918	1.33679	0.441094009051772	NA	21ur-15531	NA
WBGene00004773	2831.33	-0.261235	0.201086	1	1	sem-4	FALSE
WBGene00196188	1.86382	1.02814	1.27119	0.440758997441145	0.680706723849782	F15C11.4	FALSE
WBGene00044764	174.003	2.72331	0.246979	1.56220609945927e-18	8.2752869737083e-17	W01A8.7	TRUE
WBGene00044988	26.9264	-1.11753	0.574575	0.26516211459165	0.45205660697627	W01A8.8	FALSE
WBGene00012164	22.7345	-1.00069	0.565332	0.360829614538531	0.57954120239639	W01A8.2	FALSE
WBGene00007024	3367.32	-2.37447	0.571566	0.000675690917521595	0.0026882326826128	plin-1	TRUE
WBGene00195257	18.8975	2.86991	0.630663	7.19657321437328e-05	0.000358361170258963	W01A8.10	TRUE
WBGene00012165	136.756	-2.73485	0.608056	0.000114983508247089	0.000547882394418326	cutl-6	TRUE
WBGene00198586	20.7764	4.16398	0.881057	2.47297727833926e-06	1.63658821509606e-05	W01A8.11	TRUE
WBGene00012166	629.837	-0.883552	0.218267	0.156202693078438	0.292547444291492	nuo-6	FALSE
WBGene00012167	162.081	-1.87325	0.476707	0.00389488996230988	0.0126902218651911	tofu-5	TRUE
WBGene00012168	478.888	2.45564	0.198536	1.8031770009377e-21	1.49266380891182e-19	W01A8.6	TRUE
WBGene00168761	12.9841	3.08161	0.915512	0.00103679905345308	0.00393635461525565	21ur-15127	TRUE
WBGene00002198	1922.27	1.55059	0.192673	3.88789685038459e-07	2.97718535862e-06	kin-14	TRUE
WBGene00009050	10010.3	-0.42191	0.199723	1	1	F22D6.2	FALSE
WBGene00003815	380.477	-0.525575	0.228443	1	1	nars-1	FALSE
WBGene00009051	370.296	-1.06576	0.186597	0.00870788158013336	0.0256664415433744	nduf-6	TRUE
WBGene00004186	1285.96	0.0455601	0.149122	1	1	prpf-4	FALSE
WBGene00044964	11.7089	-0.805117	0.612155	0.591881606058884	0.861720375071506	F22D6.16	FALSE
WBGene00009052	350.053	-0.264131	0.241957	1	1	ekl-1	FALSE
WBGene00009055	76.411	-0.529366	0.295875	1	1	F22D6.14	FALSE
WBGene00043279	34.071	0.261851	0.410922	1	1	F22D6.8	FALSE
WBGene00009054	69.2525	-0.497657	0.307434	1	1	F22D6.9	FALSE
WBGene00009056	91.0249	-1.17599	0.33574	0.0635754323078432	0.139338723474918	F22D6.15	FALSE
WBGene00077767	0.338836	-0.40581	1.73716	0.685722949235405	NA	F22D6.17	NA
WBGene00197772	0.378917	0.325888	1.72952	0.771012964118946	NA	F22D6.18	NA
WBGene00000636	5.2999	0.327173	0.923949	1	1	col-60	FALSE
WBGene00001643	59.1402	-1.58352	0.448912	0.0173689508756404	0.0466406180320144	gly-18	TRUE
WBGene00001644	56.1851	-1.37663	0.31707	0.00952737451120024	0.0277502964651133	gly-19	TRUE
WBGene00010740	188.868	-3.40752	0.361836	1.01936180285235e-15	3.3413174799536e-14	K10D3.6	TRUE
WBGene00220018	2.40747	0.984654	1.10046	0.483875428020257	0.734201438564351	K10D3.9	FALSE
WBGene00001614	97.0453	1.29647	0.323902	0.02195494227722	0.0569634180205814	glr-3	FALSE
WBGene00173107	2.91512	2.71334	1.33852	0.0147796902022791	0.040507299072913	21ur-14256	TRUE
WBGene00219281	25.3061	2.58279	0.700744	0.00133197205494252	0.00491400829116689	K10D3.8	TRUE
WBGene00006753	6405.96	0.693389	0.244834	0.613446880985804	0.886180841084295	unc-14	FALSE
WBGene00006394	37.8454	-0.851519	0.791339	0.576787499127318	0.844838695338838	taf-11.2	FALSE
WBGene00010738	928.055	-0.436045	0.339942	1	1	K10D3.4	FALSE
WBGene00220019	828.278	-0.444727	0.323385	1	1	K10D3.10	FALSE
WBGene00010427	4738.75	-0.564134	0.262034	1	1	hpo-11	FALSE
WBGene00010645	403.969	-1.05399	0.187945	0.0110160400514714	0.031485451551607	fecl-1	TRUE
WBGene00010641	870.925	-1.00306	0.207734	0.0391328976281133	0.0929958505331381	crml-1	FALSE
WBGene00220010	4.19275	-1.18843	0.93009	0.337406717042057	0.549591250678164	K07G5.7	FALSE
WBGene00006963	133.002	-0.6375	0.273721	0.787353960729771	1	xpa-1	FALSE
WBGene00010642	625.291	2.09952	0.203778	5.62562408290979e-14	1.37240499605052e-12	mks-6	TRUE
WBGene00010643	131.384	-0.7721	0.622044	0.633740561061379	0.909600593694539	K07G5.4	FALSE
WBGene00010644	69.5963	-2.6101	0.390818	7.5687598396307e-08	6.58692499229443e-07	K07G5.5	TRUE
WBGene00010870	288.345	-1.23794	0.262735	0.010514353217954	0.0302498239376104	let-522	TRUE
WBGene00194654	10.29	0.113885	0.623222	1	1	M05B5.7	FALSE
WBGene00199992	2.72389	0.669625	1.13963	0.721308674833803	1	M05B5.9	FALSE
WBGene00010869	12.9335	3.69169	1.05255	0.000222337745582089	0.000996236283874242	M05B5.1	TRUE
WBGene00199469	8.02435	1.16666	0.721869	0.296329004707733	0.495504950353523	M05B5.8	FALSE
WBGene00201676	5.97984	2.00605	1.04775	0.064442720797163	0.140809882056793	M05B5.10	FALSE
WBGene00010873	966.554	2.03938	0.319051	2.7584062188203e-06	1.81027357870443e-05	trpa-2	TRUE
WBGene00010871	460.905	2.52962	0.239849	1.97218019465138e-16	7.3303866595718e-15	M05B5.3	TRUE
WBGene00010872	563.178	-0.911157	0.184597	0.0704571842979846	0.151591580665796	M05B5.4	FALSE
WBGene00001949	597.204	0.509016	0.432735	1	1	hlh-2	FALSE
WBGene00200854	0.40493	0.34295	1.72946	0.754049976434713	NA	C01H6.10	NA
WBGene00000637	18.6969	-0.253378	0.476325	1	1	col-61	FALSE
WBGene00007252	98.7839	-0.652089	0.275319	0.747668692416981	1	mlt-2	FALSE
WBGene00007253	84.6922	2.42818	0.496549	7.89483634674943e-05	0.000389636021801983	C01H6.3	TRUE
WBGene00201710	0.970395	0.752733	1.43646	0.583000560093612	NA	C01H6.11	NA
WBGene00007254	35.7694	-0.900789	0.451462	0.401177225944459	0.631193084051524	C01H6.4	FALSE
WBGene00003622	150.477	-2.65444	0.438959	7.90746695904129e-07	5.72488417254042e-06	nhr-23	TRUE
WBGene00007255	30.4801	-1.6177	0.454063	0.0149822015788404	0.0410116985265422	cnnm-4	TRUE
WBGene00007256	688.628	-0.65872	0.337679	0.747867968934887	1	swsn-9	FALSE
WBGene00007257	60.2371	-1.64434	0.344901	0.00142256613101883	0.00521999472869721	C01H6.8	TRUE
WBGene00007258	107.735	-3.22518	0.69928	2.6807302851635e-05	0.000146417878693117	hasp-1	TRUE
WBGene00011062	18.013	-3.6928	0.705853	1.0925412644195e-06	7.73329208032587e-06	R06C7.2	TRUE
WBGene00171678	0.446676	0.0186961	1.71912	1	NA	21ur-11100	NA
WBGene00011061	402.74	-3.38871	0.738721	NA	NA	wago-1	NA
WBGene00000963	347.53	-3.54138	0.426873	6.11175597020061e-13	1.23448371209511e-11	dhp-1	TRUE
WBGene00011063	23.7452	-3.85167	0.954457	4.14192027415276e-05	0.000217939437825491	cpg-3	TRUE
WBGene00011065	24.1986	-0.743429	0.437113	0.620006650019576	0.893986915061292	R06C7.6	FALSE
WBGene00011064	404.192	-0.861437	0.174041	0.103797060994176	0.208567779929054	adsl-1	FALSE
WBGene00003041	557.357	-0.435504	0.190955	1	1	lin-61	FALSE
WBGene00000275	384.442	-4.12988	1.24722	NA	NA	bub-1	NA
WBGene00011066	25.6604	-3.64935	0.743362	3.90417492671529e-06	2.49878744390817e-05	ztf-15	TRUE
WBGene00002348	40951.2	-3.47716	0.391677	2.34134593201644e-14	6.14792125374639e-13	myo-1	TRUE
WBGene00200672	0	0	1.94633	NA	NA	R06C7.12	NA
WBGene00202365	0.452766	-0.505221	1.72412	0.606991951653752	NA	F21C3.10	NA
WBGene00006656	532.575	-3.01778	0.368672	1.00091552865819e-11	1.66614568574185e-10	twk-1	TRUE
WBGene00009001	36.1319	-0.916274	0.423458	0.361380412001404	0.580255437600997	tyr-3	FALSE
WBGene00077548	35.9592	-2.25344	0.464524	0.000145568396024282	0.000679820277474271	F21C3.7	TRUE
WBGene00014343	0	0	1.94633	NA	NA	F21C3.t1	NA
WBGene00167822	0	0	1.94633	NA	NA	21ur-12937	NA
WBGene00009002	154.886	-0.930062	0.213264	0.0953685876746033	0.19438284876169	hint-1	FALSE
WBGene00004324	244.251	-0.941812	0.231726	0.110729325014631	0.219945511376061	rde-2	FALSE
WBGene00009004	379.126	-1.39933	0.21685	0.000132959791798751	0.000625241308631907	pfd-6	TRUE
WBGene00009005	7.91386	-0.0802755	0.79611	1	1	F21C3.6	FALSE
WBGene00171935	0.981742	-1.08498	1.63647	0.292945674140255	NA	21ur-14201	NA
WBGene00200519	0.400072	0.0174343	1.73042	1	NA	F13G3.14	NA
WBGene00199718	0.937459	0.584969	1.54185	0.664398619926076	NA	F13G3.13	NA
WBGene00008762	259.909	-0.794525	0.414148	0.526662744677411	0.785149442714485	ztf-2	FALSE
WBGene00005131	106.133	0.695778	0.366401	0.678397882689035	0.960512627720347	srd-53	FALSE
WBGene00008770	75.8411	-1.8378	0.348289	0.00019341514063457	0.000876939794707799	F13G3.12	TRUE
WBGene00008763	47.3643	0.609301	0.392649	0.855296276602053	1	F13G3.3	FALSE
WBGene00008764	291.669	-0.281564	0.182408	1	1	dylt-1	FALSE
WBGene00008765	655.745	0.441059	0.196926	1	1	ttx-7	FALSE
WBGene00008766	432.925	-0.830564	0.263538	0.318256331237973	0.52409600167451	F13G3.6	FALSE
WBGene00008767	399.313	-0.813837	0.206012	0.247516673561433	0.427193241103272	F13G3.7	FALSE
WBGene00008769	246.279	-0.965141	0.209019	0.0617270498148986	0.135885202964016	mrpl-13	FALSE
WBGene00001136	64.4349	-0.0605676	0.356298	1	1	eat-5	FALSE
WBGene00003236	207.632	-0.73884	0.210911	0.437384919449011	0.67658809062702	mif-3	FALSE
WBGene00008768	444.091	-1.742	0.235007	5.52566826414969e-07	4.11267354497213e-06	F13G3.10	TRUE
WBGene00009915	468.458	-1.83189	0.243074	1.79019743028714e-07	1.46356281378011e-06	F52A8.1	TRUE
WBGene00001680	1922.69	0.743068	0.275701	0.51717481056501	0.773197555650639	gpb-2	FALSE
WBGene00009916	95.4634	1.56275	0.374713	0.0062545058889714	0.0192409969524668	F52A8.3	TRUE
WBGene00169054	0.293064	0.249723	1.73041	0.848114581168494	NA	21ur-13600	NA
WBGene00219591	244.239	2.23235	0.397523	1.56922155930826e-05	8.97853572593901e-05	linc-149	TRUE
WBGene00009917	1945.16	2.66136	0.227341	2.28676523268599e-20	1.62807017440793e-18	glb-18	TRUE
WBGene00009918	337.479	-0.570104	0.240779	0.997072682707846	1	gcsh-2	FALSE
WBGene00009919	729.856	1.09631	0.16885	0.00213089216782021	0.00747438898363668	kbrl-1	TRUE
WBGene00002136	336.291	1.87366	0.460375	0.00291583825848411	0.00982676928956416	inx-14	TRUE
WBGene00008541	111.796	4.63307	0.431997	3.28097035227532e-22	2.96754992794013e-20	F07A5.2	TRUE
WBGene00008542	170.287	0.57445	0.265609	0.97026411276172	1	scav-6	FALSE
WBGene00008543	1140.29	3.44641	0.224712	6.34120565601839e-38	5.73526822666552e-35	F07A5.4	TRUE
WBGene00006306	4942.82	2.41814	0.22723	3.00368814309839e-16	1.08026604498472e-14	sue-1	TRUE
WBGene00219578	14.8284	0.990199	0.556398	0.366235773346779	0.586233692035599	linc-141	FALSE
WBGene00006754	24736.5	-2.64778	0.333518	2.10835468623886e-10	2.81960686954835e-09	unc-15	TRUE
WBGene00007597	32.7072	-0.782807	0.461624	0.569153856148286	0.835402977284583	C15A11.2	FALSE
WBGene00000612	58.0114	3.9834	0.583759	4.75458758820634e-10	5.99726388966937e-09	col-35	TRUE
WBGene00168081	6.99003	2.8427	1.11263	0.00697968038234669	0.0211626266373114	21ur-13320	TRUE
WBGene00004944	1602.05	2.82549	0.225245	7.76565981811447e-24	9.11718330569016e-22	sol-1	TRUE
WBGene00219817	55.5792	3.105	0.417688	3.51197709443063e-10	4.54250427150402e-09	C15A11.10	TRUE
WBGene00007598	4.8081	-0.404625	1.18118	0.938770249739005	1	C15A11.4	FALSE
WBGene00167193	0.144802	0.0647943	1.73261	1	NA	21ur-15108	NA
WBGene00000596	1.06741	-0.517569	1.50732	0.73427735302285	NA	col-7	NA
WBGene00000638	4.91294	-2.76777	1.19339	0.0107048168750552	0.0307145609315999	col-62	TRUE
WBGene00007599	862.436	-3.32846	0.457916	3.59655972074278e-10	4.64207126747034e-09	C15A11.7	TRUE
WBGene00006752	17820.5	2.41295	0.215114	8.14440184712963e-18	3.87692579155761e-16	unc-13	TRUE
WBGene00004958	600.848	3.647	0.207729	4.79389850063093e-50	2.34134002770814e-46	spe-4	TRUE
WBGene00003074	627.054	0.817102	0.173361	0.168814176936176	0.312046188841224	lars-2	FALSE
WBGene00013994	2300.69	1.12597	0.190323	0.00382902897157865	0.012507341825301	ZK524.4	TRUE
WBGene00012136	1966.65	0.53424	0.158971	1	1	T28F4.1	FALSE
WBGene00198042	7.74432	1.1469	0.797257	0.334523352607728	0.545950696429908	T28F4.7	FALSE
WBGene00012137	130.197	0.952969	0.348211	0.247487500110932	0.427173081192321	asic-2	FALSE
WBGene00012138	47.8756	0.612356	0.362483	0.851135895241757	1	T28F4.3	FALSE
WBGene00012139	375.26	-0.320979	0.279286	1	1	T28F4.4	FALSE
WBGene00012140	8392.92	-0.740208	0.214566	0.440183870105515	0.680076560039015	T28F4.5	FALSE
WBGene00012141	89.0033	0.534099	0.294962	1	1	NA	FALSE
WBGene00007042	8413.79	0.312921	0.238909	1	1	pbrm-1	FALSE
WBGene00219833	1.38482	0.917889	1.49924	0.449597534169698	NA	C26C6.12	NA
WBGene00007742	3.23547	0.23868	0.970321	1	1	C26C6.8	FALSE
WBGene00007740	30.2945	3.15326	0.520572	1.61266046244686e-07	1.32641187244703e-06	C26C6.6	TRUE
WBGene00007741	201.513	-1.09463	0.437158	0.193023082772268	0.347945942370915	glb-8	FALSE
WBGene00170426	1.07266	0.669264	1.53874	0.601377525706024	NA	21ur-12969	NA
WBGene00077553	17.2855	1.66068	0.545635	0.0298421809524259	0.0739714130726941	C26C6.10	FALSE
WBGene00007743	67.338	-0.376879	0.393677	1	1	C26C6.9	FALSE
WBGene00219834	36.1401	0.646459	0.383873	0.780856009313909	1	C26C6.13	FALSE
WBGene00219835	42.0639	0.510625	0.519258	1	1	C26C6.14	FALSE
WBGene00001648	8443.34	1.48444	0.179892	4.2667717860636e-07	3.23485150623015e-06	goa-1	TRUE
WBGene00003552	917.053	2.45977	0.251024	3.26906923156126e-14	8.33305538984613e-13	nas-36	TRUE
WBGene00007739	105.608	2.74395	0.484054	2.43137661308469e-06	1.61299149392905e-05	C26C6.4	TRUE
WBGene00000938	5133.53	0.338839	0.205475	1	1	dcp-66	FALSE
WBGene00197716	60.0484	0.353505	0.388086	1	1	H15M21.1	FALSE
WBGene00012029	116.231	-0.553375	0.293001	1	1	T25G3.1	FALSE
WBGene00000496	65.8545	-0.82808	0.660057	0.577429828928393	0.845576662414928	chs-1	FALSE
WBGene00012030	1643.59	-1.79429	0.242243	3.7634648232676e-07	2.89005694918852e-06	T25G3.3	TRUE
WBGene00012031	1926.84	-0.297183	0.178271	1	1	T25G3.4	FALSE
WBGene00198391	0.846748	0.0884739	1.54966	1	NA	D2030.14	NA
WBGene00008411	379.185	-0.596019	0.255141	0.908893071504366	1	mans-1	FALSE
WBGene00008412	2084.58	-1.86148	0.211478	9.632546384569e-10	1.15590556614828e-08	D2030.2	TRUE
WBGene00008413	315.828	-1.70584	0.226913	5.18977174994032e-07	3.87684998878993e-06	D2030.3	TRUE
WBGene00008414	930.091	-1.83914	0.243837	1.65741000388456e-07	1.36138420097077e-06	D2030.4	TRUE
WBGene00008415	856.922	-1.49769	0.484805	0.0405491650443544	0.0958670355681223	mce-1	FALSE
WBGene00008421	117.492	-1.94972	0.425046	0.000728431670493242	0.00287650410631387	D2030.12	TRUE
WBGene00004178	367.258	-2.77649	0.416759	4.30011039993984e-08	3.88921096172337e-07	prg-1	TRUE
WBGene00008417	57.1197	-2.28181	0.542379	0.000739838116215089	0.00291730127530639	D2030.7	TRUE
WBGene00008420	121.682	-0.926874	0.302623	0.226107022920413	0.395893991519072	D2030.11	FALSE
WBGene00008418	261.729	-0.218944	0.224063	1	1	D2030.8	FALSE
WBGene00008419	3250.59	-0.407895	0.213103	1	1	wdr-23	FALSE
WBGene00000084	295.531	0.501915	0.3644	1	1	aex-1	FALSE
WBGene00170690	1.5536	-1.47493	1.60734	0.160055811447261	NA	21ur-12259	NA
WBGene00196622	1.97955	-1.13104	1.49281	0.332970639978345	0.544034726901592	F29D11.3	FALSE
WBGene00003071	10137.2	-3.38421	0.349078	1.814461270442e-16	6.80133778882673e-15	lrp-1	TRUE
WBGene00009254	1615.81	0.249056	0.235317	1	1	capg-1	FALSE
WBGene00168760	0	0	1.94633	NA	NA	21ur-12960	NA
WBGene00009140	1386.18	-1.31878	0.217339	0.000583241028438938	0.0023545620622382	F26A3.1	TRUE
WBGene00009141	414.65	-0.339078	0.248526	1	1	ncbp-2	FALSE
WBGene00004508	1173.85	-0.491455	0.253966	1	1	rrf-1	FALSE
WBGene00001214	1271.89	-0.466688	0.218658	1	1	ego-1	FALSE
WBGene00167652	21.788	-0.416151	0.641686	1	1	21ur-14981	FALSE
WBGene00009142	3094.8	-1.84804	0.19468	5.36536056809953e-11	7.89765551977038e-10	F26A3.4	TRUE
WBGene00009143	14.0412	-2.72768	0.866446	0.00319240236520024	0.0106515187536808	F26A3.5	TRUE
WBGene00009144	105.385	0.81057	0.321101	0.427005590488849	0.663905616083621	del-3	FALSE
WBGene00196243	3.12792	-2.26796	1.55828	0.0365966775256874	0.0879179036940437	F26A3.11	FALSE
WBGene00009145	75.6388	-1.00063	0.399777	0.245881291218295	0.425031580063054	F26A3.7	FALSE
WBGene00011975	640.07	-0.178499	0.197906	1	1	T24B1.1	FALSE
WBGene00011972	574.597	-0.324786	0.206866	1	1	T23G11.7	FALSE
WBGene00011970	786.443	-0.033035	0.16891	1	1	rlbp-1	FALSE
WBGene00011971	591.54	0.239779	0.18937	1	1	lron-9	FALSE
WBGene00011969	247.802	-0.0469233	0.185862	1	1	T23G11.4	FALSE
WBGene00001595	296.095	-1.62965	1.01786	NA	NA	gld-1	NA
WBGene00011973	11.8797	1.04457	0.693191	0.378250225858335	0.601907371006161	T23G11.10	FALSE
WBGene00001647	55.3032	-2.11294	0.645122	0.00803556197687268	0.0239244603115375	gna-2	TRUE
WBGene00077728	0.695633	-0.209865	1.57499	0.970726814091141	NA	T23G11.11	NA
WBGene00220089	0	0	1.94633	NA	NA	T23G11.12	NA
WBGene00011968	117.962	2.37255	0.326867	1.91860774141864e-08	1.8533386489495e-07	T23G11.1	TRUE
WBGene00009187	584.686	-1.48851	0.17885	3.25126342854819e-07	2.52130368133207e-06	F27D4.1	TRUE
WBGene00009188	1286.03	0.231418	0.179114	1	1	lsy-22	FALSE
WBGene00219919	6.61197	1.87542	0.893678	0.0668981492948545	0.145239403074355	F27D4.10	FALSE
WBGene00014349	0.791602	-1.2065	1.5627	0.272602461420487	NA	F27D4.t1	NA
WBGene00014746	58.1399	-0.136706	0.337097	1	1	F27D4.3	FALSE
WBGene00009191	152.436	0.378131	0.314006	1	1	F27D4.7	FALSE
WBGene00009189	554.973	-1.09287	0.219241	0.017663422359981	0.0473272633366571	F27D4.4	TRUE
WBGene00195459	0	0	1.94633	NA	NA	F27D4.9	NA
WBGene00006518	659.375	-0.948415	0.203669	0.066938324899933	0.145298785602405	bckd-1B	FALSE
WBGene00077543	7.73648	-1.75413	0.736192	0.0594092235380978	0.131601346045024	F27D4.8	FALSE
WBGene00009190	1291.75	0.614281	0.162214	0.831893492177023	1	F27D4.6	FALSE
WBGene00219920	3.81404	-2.90665	1.26864	0.00815874347207054	0.0242616312211352	F27D4.11	TRUE
WBGene00169462	6.7012	1.98975	0.907773	0.0502694631798136	0.114812971460068	21ur-12039	FALSE
WBGene00010291	535.292	1.43807	0.270208	0.00119219290806056	0.00445158269340043	F58H10.1	TRUE
WBGene00003818	4112.37	1.86341	0.177339	3.45458614359685e-13	7.28022716771509e-12	nsf-1	TRUE
WBGene00000079	1353	0.0605547	0.178595	1	1	adr-1	FALSE
WBGene00077551	0.148263	0.0647943	1.73261	1	NA	H15N14.3	NA
WBGene00077552	12.4769	0.631395	0.563513	0.813643804130034	1	H15N14.4	FALSE
WBGene00012151	192.291	-0.562219	0.231677	1	1	VH15N14R.1	FALSE
WBGene00008397	20.969	1.34196	0.5024	0.0940856934683317	0.192136865236382	D2005.1	FALSE
WBGene00008401	215.618	1.92214	0.362816	0.000130033106739811	0.000612776624196485	D2005.6	TRUE
WBGene00201478	0.378917	0.325888	1.72952	0.771012964118946	NA	D2005.9	NA
WBGene00003746	4266.05	2.59097	0.21	4.64299482426939e-22	4.13802677403863e-20	nlp-8	TRUE
WBGene00008398	486.628	-1.4008	0.22931	0.000286611806488027	0.00124849452629997	D2005.3	TRUE
WBGene00008399	134.529	-1.68969	0.459271	0.0101663122677414	0.0294183369567773	D2005.4	TRUE
WBGene00174114	0	0	1.94633	NA	NA	21ur-12756	NA
WBGene00086551	15.3523	-1.92314	0.724688	0.031334030860416	0.0770338300222853	D2005.7	FALSE
WBGene00008400	304.221	-0.797886	0.277634	0.400908721861511	0.630892575580493	drh-3	FALSE
WBGene00009271	736.261	2.33586	0.169966	3.12259421379415e-25	4.7362578075064e-23	glna-3	TRUE
WBGene00009270	64.9775	-1.57957	0.715474	0.0963632956779869	0.196099306704703	F30F8.1	FALSE
WBGene00009272	148.298	-0.452779	0.27178	1	1	gras-1	FALSE
WBGene00009276	320.424	0.207362	0.201929	1	1	F30F8.9	FALSE
WBGene00009277	875.332	0.856335	0.182955	0.127657593759054	0.247308580588248	F30F8.10	FALSE
WBGene00014748	10.0518	0.888526	0.713114	0.526843782258889	0.785345205882192	F30F8.t1	FALSE
WBGene00009274	79.4837	0.840609	0.46332	0.487452061233446	0.73884795079888	F30F8.5	FALSE
WBGene00006386	848.038	0.596504	0.206436	0.916934823179765	1	taf-5	FALSE
WBGene00000163	2153.84	0.825106	0.185297	0.181549455735992	0.331150112718325	apb-3	FALSE
WBGene00011230	2707.27	-0.459351	0.230235	1	1	nud-2	FALSE
WBGene00220041	91.2987	-0.677022	0.411003	0.726738648785206	1	R11A5.8	FALSE
WBGene00011231	301.831	0.274829	0.63118	1	1	R11A5.3	FALSE
WBGene00011232	11805.7	-2.11258	0.234281	3.64550545149852e-11	5.53627133865633e-10	pck-2	TRUE
WBGene00011234	5.68128	-0.71349	0.864274	0.713523424176382	0.998161924037492	R11A5.6	FALSE
WBGene00011235	65.4661	-2.44357	0.461341	2.15673521799865e-05	0.000119998801602932	suro-1	TRUE
WBGene00010110	310.669	-0.68065	0.228736	0.635553674039807	0.911078410334727	F55D12.1	FALSE
WBGene00201801	5.59051	1.70484	1.081	0.13399136828605	0.257481052372154	F55D12.8	FALSE
WBGene00003339	4.68684	1.17658	1.02964	0.357302087549858	0.575131301691882	mir-245	FALSE
WBGene00010111	330.067	-1.76805	0.284633	2.04976022166042e-05	0.000114700148059	F55D12.2	TRUE
WBGene00202233	4.55007	1.84495	1.08989	0.0994177192473916	0.201384968518362	F55D12.9	FALSE
WBGene00010112	23.0888	1.30397	0.491593	0.104296202874159	0.20936401760682	nhr-191	FALSE
WBGene00006790	112.584	2.4809	0.286976	1.54773928353909e-11	2.50469140517062e-10	unc-55	TRUE
WBGene00010114	1.42316	0.125945	1.26904	1	NA	F55D12.6	NA
WBGene00010113	829.055	0.441132	0.251206	1	1	F55D12.5	FALSE
WBGene00008991	57.4254	0.298111	0.324006	1	1	F20G4.2	FALSE
WBGene00008990	1188.75	-0.472393	0.183522	1	1	smgl-1	FALSE
WBGene00003777	4431.48	-1.13424	0.204317	0.00611355359927605	0.0188620314459029	nmy-2	TRUE
WBGene00011912	837.968	-0.547529	0.159502	1	1	T22C1.1	FALSE
WBGene00011913	97.0257	0.306129	0.287768	1	1	glb-26	FALSE
WBGene00011914	292.517	-0.0731666	0.174699	1	1	T22C1.3	FALSE
WBGene00011915	81.6742	1.44502	0.570838	0.087709130129234	0.181559460689658	ctf-8	FALSE
WBGene00011916	156.642	-0.18478	0.215811	1	1	T22C1.5	FALSE
WBGene00011917	645.013	-0.81747	0.179052	0.181266434225522	0.33069529311988	T22C1.6	FALSE
WBGene00002179	7505.16	1.1492	0.28174	0.0376874867112953	0.0901046040228932	jph-1	FALSE
WBGene00200953	10.8241	0.927734	0.719338	0.490523342765367	0.742351266133507	T22C1.15	FALSE
WBGene00196639	33.3208	0.45393	0.373337	1	1	T22C1.14	FALSE
WBGene00219608	29.1442	1.46555	0.498224	0.0526943189300858	0.11934662106035	linc-58	FALSE
WBGene00195833	8.63095	1.35447	0.834239	0.222243275243001	0.390557051053115	mir-8209	FALSE
WBGene00011918	0.717753	0.0318207	1.55636	1	NA	T22C1.8	NA
WBGene00011919	24.1479	3.26971	0.615292	2.16818508261093e-06	1.45538976683229e-05	T22C1.9	TRUE
WBGene00011921	0.400072	0.0174343	1.73042	1	NA	T22C1.12	NA
WBGene00014529	3.64119	0.733302	0.93078	0.691596785900216	0.97456241035998	T22C1.t1	FALSE
WBGene00004318	2311.35	-0.395383	0.220967	1	1	rbg-2	FALSE
WBGene00011920	288.808	-1.21073	0.19549	0.00113691860164738	0.00427131573111218	T22C1.11	TRUE
[truncated: 44,750 more rows]
