# Supplementary material for: Reverse complementary matches simultaneously promote both back-splicing and exon-skipping
Source: BMC Genomics. 2021 Aug 3;22:586. doi: 10.1186/s12864-021-07910-w (PMC8330042; doi:10.1186/s12864-021-07910-w)
Supplement: Supplementary file 6 — Additional file 6: Table S5. List of high-confidence circRNAs with numbers of BSJ reads in each sample. [file 12864_2021_7910_MOESM6_ESM.xlsx]

## Sheet: Filtered circRNAs
Table S5. List of high-confidence circRNAs with numbers of BSJ reads in each sample.
ce11_loci	Chr	Start	End	Gene	Strand	Start.End.Region	OverallRegion	sort_1	sort_2	sort_3	whole_1	whole_2	whole_3	sort_sum	whole_sum
chrI:128696-129333	I	128697	129333	mex-3	+	exon-exon	UTR,transcript,start_codon,exon,CDS	2	0	5	1	2	2	7	5
chrI:283518-284538	I	283519	284538	marc-4	+	exon-exon	transcript,exon,CDS	3	4	0	0	0	1	7	1
chrI:284308-285211	I	284309	285211	marc-4	+	exon-exon	transcript,exon,CDS	35	28	59	12	22	16	122	50
chrI:285007-285638	I	285008	285638	marc-4	+	exon-exon	transcript,exon,CDS	4	0	10	1	0	0	14	1
chrI:332610-332949	I	332611	332949	daf-25	+	exon-exon	UTR,exon,transcript,CDS	6	4	7	2	14	3	17	19
chrI:389758-391803	I	389759	391803	R119.5	-	exon-exon	transcript,exon,CDS	1	3	3	0	4	3	7	7
chrI:389758-391806	I	389759	391806	R119.5	-	exon-exon	transcript,exon,CDS	1	0	1	0	1	2	2	3
chrI:417521-418097	I	417522	418097	Y50C1A.2	-	exon-exon	transcript,exon,CDS	1	2	4	1	2	0	7	3
chrI:446707-451461	I	446708	451461	tol-1	+	exon-exon	transcript,exon,CDS	0	2	2	0	3	0	4	3
chrI:450196-451461	I	450197	451461	tol-1	+	exon-exon	transcript,exon,CDS	1	2	0	0	0	0	3	0
chrI:459568-460062	I	459569	460062	tol-1	+	exon-exon	transcript,exon,CDS	5	1	6	3	7	2	12	12
chrI:491196-494706	I	491197	494706	haf-4	+	exon-exon	UTR,transcript,exon,CDS	1	0	0	3	5	1	1	9
chrI:648711-652373	I	648712	652373	Y65B4A.2	+	exon-exon	transcript,exon,CDS	0	0	0	0	4	0	0	4
chrI:668760-669569	I	668761	669569	Y18H1A.14	-	exon-exon	transcript,exon,CDS	1	2	0	4	9	1	3	14
chrI:698052-698322	I	698053	698322	Y18H1A.2	-	exon-exon	UTR,transcript,exon,CDS	0	5	4	5	6	2	9	13
chrI:749897-750845	I	749898	750845	Y18H1A.9	-	exon-exon	transcript,exon,CDS	0	0	0	1	1	3	0	5
chrI:820263-824762	I	820264	824762	zfh-2	+	exon-exon	transcript,exon,CDS	0	0	0	1	1	1	0	3
chrI:823092-824762	I	823093	824762	zfh-2	+	exon-exon	transcript,exon,CDS	2	3	3	0	0	0	8	0
chrI:865730-866858	I	865731	866858	Y95B8A.8	+	exon-exon	transcript,exon,CDS	4	1	1	2	2	2	6	6
chrI:878216-881201	I	878217	881201	pde-6	-	exon-exon	transcript,exon,CDS	0	5	3	1	2	1	8	4
chrI:914001-916406	I	914002	916406	Y95B8A.12	-	exon-exon	transcript,exon,CDS	6	2	5	1	1	1	13	3
chrI:952676-953092	I	952677	953092	mig-1	-	exon-exon	transcript,exon,CDS	6	5	6	8	15	9	17	32
chrI:971459-971950	I	971460	971950	shc-1	-	exon-exon	UTR,transcript,exon,CDS	2	6	2	8	16	10	10	34
chrI:1007010-1007271	I	1007011	1007271	C54G6.2	+	exon-exon	transcript,exon,CDS	2	5	3	0	1	2	10	3
chrI:1051915-1052854	I	1051916	1052854	Y34D9A.8	-	exon-exon	transcript,exon,CDS	1	2	0	1	0	0	3	1
chrI:1071469-1071933	I	1071470	1071933	gsa-1	+	exon-exon	transcript,exon,CDS	4	5	6	0	4	1	15	5
chrI:1140802-1147585	I	1140803	1147585	Y48G8AL.10	-	exon-exon	transcript,exon,CDS	1	0	0	0	3	1	1	4
chrI:1212573-1222827	I	1212574	1222827	herc-1	+	exon-exon	exon,transcript,CDS	2	2	8	0	3	3	12	6
chrI:1221046-1222827	I	1221047	1222827	herc-1	+	exon-exon	transcript,exon,CDS	0	1	4	2	3	5	5	10
chrI:1247362-1247590	I	1247363	1247590	herc-1	+	exon-exon	transcript,exon,CDS	1	1	0	1	1	1	2	3
chrI:1267579-1268155	I	1267580	1268155	grh-1	-	exon-exon	UTR,transcript,exon,CDS	0	0	0	2	1	0	0	3
chrI:1356081-1356371	I	1356082	1356371	Y92H12BL.1	+	exon-exon	transcript,exon,CDS	1	0	3	1	0	0	4	1
chrI:1420210-1421308	I	1420211	1421308	Y92H12BR.3	+	exon-exon	transcript,exon,CDS	14	6	13	10	8	11	33	29
chrI:1483082-1485059	I	1483083	1485059	dyb-1	+	exon-exon	UTR,transcript,exon,CDS	1	2	5	1	5	1	8	7
chrI:1483082-1487410	I	1483083	1487410	dyb-1	+	exon-exon	UTR,transcript,exon,CDS	1	0	1	1	1	1	2	3
chrI:1484718-1485059	I	1484719	1485059	dyb-1	+	exon-exon	transcript,exon,CDS	0	3	1	0	2	0	4	2
chrI:1524297-1524643	I	1524298	1524643	Y92H12A.4	+	exon-exon	transcript,exon,CDS	18	6	16	11	8	11	40	30
chrI:1550350-1552848	I	1550351	1552848	Y92H12A.2	+	exon-exon	transcript,exon,CDS	7	4	6	9	21	11	17	41
chrI:1574142-1574491	I	1574143	1574491	src-1	+	exon-exon	transcript,exon,CDS	1	1	1	0	0	1	3	1
chrI:1577386-1577868	I	1577387	1577868	src-1	+	exon-exon	transcript,exon,CDS	2	0	1	0	1	0	3	1
chrI:1584283-1586339	I	1584284	1586339	Y73E7A.3	+	intergenic-exon	transcript,CDS,exon,not_annotated	6	0	5	2	0	0	11	2
chrI:1623181-1625003	I	1623182	1625003	bre-4	-	exon-exon	transcript,exon,CDS	1	2	3	0	1	0	6	1
chrI:1670968-1671255	I	1670969	1671255	Y71G12B.23	-	exon-exon	transcript,exon,CDS	1	0	4	1	3	0	5	4
chrI:1674940-1675386	I	1674941	1675386	Y71G12B.35	-	exon-exon	transcript,exon,CDS	21	19	19	4	14	12	59	30
chrI:1725046-1725438	I	1725047	1725438	tln-1	+	exon-exon	transcript,exon,CDS	0	0	3	0	0	1	3	1
chrI:1763588-1764896	I	1763589	1764896	lin-65	+	exon-exon	UTR,transcript,exon,CDS	1	1	2	1	0	0	4	1
chrI:1793253-1795453	I	1793254	1795453	Y71G12B.6	+	exon-exon	UTR,exon,transcript,CDS	0	0	2	1	3	1	2	5
chrI:1817300-1817612	I	1817301	1817612	Y71G12B.2	+	exon-exon	exon,transcript,CDS	5	2	5	12	36	9	12	57
chrI:1838158-1839380	I	1838159	1839380	egl-30	+	exon-exon	UTR,transcript,exon,CDS	0	1	3	0	1	0	4	1
chrI:1876517-1877723	I	1876518	1877723	tub-2	+	exon-exon	transcript,exon,CDS	4	2	6	3	2	0	12	5
chrI:1929520-1929876	I	1929521	1929876	hex-4	+	exon-exon	transcript,exon,CDS	2	1	0	0	1	1	3	2
chrI:1969755-1970224	I	1969756	1970224	Y51F10.3	+	exon-exon	transcript,exon,CDS	0	1	2	1	0	0	3	1
chrI:1999952-2001193	I	1999953	2001193	gap-3	-	exon-exon	transcript,exon,CDS	1	2	4	3	0	2	7	5
chrI:2035683-2036009	I	2035684	2036009	Y20F4.4	-	exon-exon	transcript,exon,CDS	81	73	87	59	79	40	241	178
chrI:2040538-2042738	I	2040539	2042738	Y20F4.4	-	exon-exon	transcript,exon,CDS	0	2	2	0	4	0	4	4
chrI:2066703-2067238	I	2066704	2067238	arl-13	+	exon-exon	transcript,exon,CDS	29	35	31	3	13	8	95	24
chrI:2082813-2084550	I	2082814	2084550	Y37E3.11	+	exon-exon	UTR,transcript,exon,CDS	2	1	0	0	0	1	3	1
chrI:2090422-2092500	I	2090423	2092500	iglr-3	-	exon-exon	transcript,exon,CDS	43	41	36	4	11	5	120	20
chrI:2173753-2174984	I	2173754	2174984	afd-1	+	exon-exon	UTR,transcript,exon,CDS	1	4	1	3	2	4	6	9
chrI:2286069-2286338	I	2286070	2286338	cdk-7	-	exon-exon	transcript,exon,CDS	3	0	0	0	0	0	3	0
chrI:2328933-2329391	I	2328934	2329391	srbc-64	+	exon-exon	transcript,exon,CDS	0	0	0	0	0	4	0	4
chrI:2361565-2364686	I	2361566	2364686	nekl-1	+	exon-exon	transcript,exon,CDS	2	0	3	0	0	0	5	0
chrI:2361565-2365214	I	2361566	2365214	nekl-1	+	exon-exon	transcript,exon,CDS	11	6	2	1	1	0	19	2
chrI:2363508-2364686	I	2363509	2364686	nekl-1	+	exon-exon	transcript,exon,CDS	2	2	7	1	0	0	11	1
chrI:2388156-2392708	I	2388157	2392708	dot-1.1	-	exon-exon	UTR,transcript,exon,CDS	3	0	1	2	0	0	4	2
chrI:2415841-2417574	I	2415842	2417574	F23C8.13	+	exon-exon	transcript,exon,CDS	5	16	10	3	4	2	31	9
chrI:2454657-2456463	I	2454658	2456463	inx-19	-	exon-exon	UTR,transcript,exon,CDS	2	2	2	1	0	0	6	1
chrI:2478227-2478800	I	2478228	2478800	abtm-1	-	exon-exon	UTR,transcript,exon,CDS	8	8	10	9	17	15	26	41
chrI:2611370-2612095	I	2611371	2612095	ctn-1	+	exon-exon	transcript,exon,CDS	1	0	4	2	2	0	5	4
chrI:2668792-2669211	I	2668793	2669211	F32B5.6	+	exon-exon	UTR,transcript,exon,CDS	1	0	1	0	1	4	2	5
chrI:2674218-2674886	I	2674219	2674886	F32B5.7	-	exon-exon	transcript,exon,CDS	1	0	2	0	0	0	3	0
chrI:2711120-2712548	I	2711121	2712548	lin-17	+	exon-exon	transcript,exon,CDS	5	7	3	4	5	0	15	9
chrI:2803996-2808444	I	2803997	2808444	itx-1	+	exon-exon	exon,transcript,CDS	0	0	0	0	0	3	0	3
chrI:2936559-2936881	I	2936560	2936881	cogc-3	+	exon-exon	transcript,exon,CDS	0	1	3	0	0	2	4	2
chrI:3017897-3018599	I	3017898	3018599	Y54E10BR.4	+	exon-exon	transcript,exon,CDS	2	1	1	1	0	0	4	1
chrI:3253862-3254447	I	3253863	3254447	cogc-1	+	exon-exon	transcript,exon,CDS	2	3	3	0	4	6	8	10
chrI:3381858-3384007	I	3381859	3384007	W05F2.4	-	exon-exon	transcript,exon,CDS	0	4	2	2	10	1	6	13
chrI:3387679-3402864	I	3387680	3402864	W05F2.4	-	exon-exon	UTR,transcript,exon,CDS	0	0	0	1	2	1	0	4
chrI:3394669-3397572	I	3394670	3397572	W05F2.4	-	exon-exon	transcript,exon,CDS	1	1	1	4	4	1	3	9
chrI:3394669-3399020	I	3394670	3399020	W05F2.4	-	exon-exon	transcript,exon,CDS	0	1	0	4	1	0	1	5
chrI:3394669-3400372	I	3394670	3400372	W05F2.4	-	exon-exon	transcript,exon,CDS	1	0	0	1	1	2	1	4
chrI:3394669-3402864	I	3394670	3402864	W05F2.4	-	exon-exon	UTR,transcript,exon,CDS	0	0	0	2	5	1	0	8
chrI:3598619-3598974	I	3598620	3598974	Y47G6A.29	-	exon-exon	transcript,exon,CDS	29	20	24	20	33	15	73	68
chrI:3753088-3753958	I	3753089	3753958	inx-13	-	exon-exon	UTR,transcript,exon,CDS	0	0	0	0	3	1	0	4
chrI:4010773-4011585	I	4010774	4011585	unc-73	-	exon-exon	UTR,transcript,exon,CDS	5	7	10	2	4	3	22	9
chrI:4047964-4054541	I	4047965	4054541	unc-89	+	exon-exon	transcript,exon,CDS	0	0	1	3	1	0	1	4
chrI:4052455-4052939	I	4052456	4052939	unc-89	+	exon-exon	transcript,exon,CDS	0	0	1	0	2	1	1	3
chrI:4081935-4085225	I	4081936	4085225	unc-89	+	exon-exon	transcript,exon,CDS	1	0	0	0	3	1	1	4
chrI:4231142-4232703	I	4231143	4232703	nab-1	+	exon-exon	UTR,transcript,exon,CDS	14	8	13	43	91	47	35	181
chrI:4416170-4418591	I	4416171	4418591	tiam-1	+	exon-exon	transcript,exon,CDS	0	0	0	0	3	0	0	3
chrI:4417072-4418591	I	4417073	4418591	tiam-1	+	exon-exon	transcript,exon,CDS	0	3	6	11	12	9	9	32
chrI:4557654-4562110	I	4557655	4562110	D1007.15	+	intergenic-exon	transcript,CDS,exon,not_annotated	2	0	3	0	0	0	5	0
chrI:4605654-4607124	I	4605655	4607124	C44E4.5	+	exon-exon	UTR,exon,transcript,CDS	2	2	2	4	7	2	6	13
chrI:4864608-4867825	I	4864609	4867825	rga-6	-	exon-exon	UTR,transcript,exon,CDS	1	6	7	0	0	0	14	0
chrI:4866923-4867825	I	4866924	4867825	rga-6	-	exon-exon	UTR,transcript,exon,CDS	3	1	2	0	0	0	6	0
chrI:4934258-4940975	I	4934259	4940975	dip-2	+	exon-exon	UTR,transcript,exon,CDS	1	0	2	0	0	1	3	1
chrI:4938199-4940975	I	4938200	4940975	dip-2	+	exon-exon	transcript,exon,CDS	7	1	1	3	3	2	9	8
chrI:4992537-4993506	I	4992538	4993506	dyf-1	-	exon-exon	UTR,transcript,exon,CDS	6	9	4	0	2	2	19	4
chrI:5061356-5061998	I	5061357	5061998	fhod-1	-	exon-exon	transcript,exon,CDS	1	1	0	1	2	2	2	5
chrI:5116012-5117088	I	5116013	5117088	elpc-1	-	exon-exon	transcript,exon,CDS	0	3	2	0	3	4	5	7
chrI:5373981-5375191	I	5373982	5375191	pqn-44	-	exon-exon	transcript,exon,CDS	5	4	3	0	2	0	12	2
chrI:5425161-5426197	I	5425162	5426197	F27C1.6	-	exon-exon	transcript,exon,CDS	0	1	0	1	2	0	1	3
chrI:5546119-5546715	I	5546120	5546715	tom-1	+	intergenic-exon	exon,CDS,transcript,not_annotated	0	0	0	3	0	0	0	3
chrI:5550821-5555178	I	5550822	5555178	tom-1	+	exon-exon	transcript,exon,CDS	1	2	1	1	0	0	4	1
chrI:5551939-5557782	I	5551940	5557782	tom-1	+	exon-exon	transcript,exon,CDS	1	1	4	0	2	1	6	3
chrI:5552879-5557782	I	5552880	5557782	tom-1	+	exon-exon	transcript,exon,CDS	2	3	1	1	0	0	6	1
chrI:5559328-5560373	I	5559329	5560373	tom-1	+	exon-exon	transcript,exon,CDS	3	0	0	0	0	0	3	0
chrI:5591550-5593780	I	5591551	5593780	tag-163	-	exon-exon	transcript,exon,CDS	0	0	0	1	2	2	0	5
chrI:5601807-5603490	I	5601808	5603490	tag-83	-	exon-intergenic	transcript,not_annotated,exon,CDS	2	1	1	1	0	3	4	4
chrI:5629907-5634235	I	5629908	5634235	F46F11.1	+	exon-exon	transcript,exon,CDS	0	0	0	1	2	0	0	3
chrI:5631645-5634594	I	5631646	5634594	F46F11.1	+	exon-exon	transcript,exon,CDS	5	9	3	0	0	0	17	0
chrI:5634402-5635399	I	5634403	5635399	F46F11.1	+	exon-exon	transcript,exon,CDS	0	0	3	0	0	0	3	0
chrI:5889036-5892632	I	5889037	5892632	pgp-2	+	exon-exon	transcript,exon,CDS	0	1	2	1	2	0	3	3
chrI:5998577-6000886	I	5998578	6000886	unc-94	-	exon-exon	UTR,transcript,exon,CDS	2	0	1	3	2	0	3	5
chrI:6074035-6076173	I	6074036	6076173	ZK484.4	-	exon-exon	transcript,exon,CDS	3	3	1	0	1	2	7	3
chrI:6180103-6180840	I	6180104	6180840	T09B4.9	-	exon-exon	transcript,start_codon,exon,CDS	0	0	3	0	0	0	3	0
chrI:6377542-6378704	I	6377543	6378704	gld-2	+	exon-exon	transcript,exon,CDS	14	11	13	25	26	18	38	69
chrI:6667943-6668588	I	6667944	6668588	ZC581.9	-	exon-exon	transcript,exon,CDS	0	0	0	0	3	0	0	3
chrI:6805408-6805669	I	6805409	6805669	K02F2.5	-	exon-exon	transcript,exon,CDS	0	0	6	0	0	0	6	0
chrI:6944372-6945358	I	6944373	6945358	T10B11.6	-	exon-exon	transcript,start_codon,exon,CDS	0	2	0	0	3	0	2	3
chrI:7343918-7345093	I	7343919	7345093	glb-18	+	exon-exon	transcript,exon,CDS	3	2	1	0	0	0	6	0
chrI:7363083-7364412	I	7363084	7364412	sue-1	-	exon-exon	transcript,exon,CDS	3	1	6	3	0	0	10	3
chrI:7363083-7367769	I	7363084	7367769	sue-1	-	exon-exon	transcript,exon,CDS	0	0	3	0	0	0	3	0
chrI:7424933-7425803	I	7424934	7425803	unc-13	+	exon-exon	transcript,exon,CDS	6	4	8	1	5	2	18	8
chrI:7452888-7453376	I	7452889	7453376	unc-13	+	exon-exon	transcript,exon,CDS	1	2	0	0	0	0	3	0
chrI:7528868-7531004	I	7528869	7531004	nas-36	+	exon-exon	transcript,exon,CDS	0	2	2	0	0	0	4	0
chrI:7598295-7601387	I	7598296	7601387	wdr-23	+	exon-exon	UTR,transcript,exon,CDS	0	0	0	2	0	1	0	3
chrI:8037887-8039181	I	8037888	8039181	ath-1	-	exon-exon	transcript,exon,CDS	0	0	3	0	0	0	3	0
chrI:8176376-8176868	I	8176377	8176868	kcnl-2	+	exon-exon	transcript,exon,CDS	4	1	4	0	1	1	9	2
chrI:8190463-8196622	I	8190464	8196622	kcnl-2	+	exon-exon	UTR,transcript,exon,CDS	4	0	1	0	0	2	5	2
chrI:8190463-8199955	I	8190464	8199955	kcnl-2	+	exon-exon	UTR,transcript,exon,CDS	1	1	1	0	0	1	3	1
chrI:8299498-8299863	I	8299499	8299863	abts-1	-	exon-exon	transcript,exon,CDS	17	16	29	3	10	6	62	19
chrI:8303642-8307566	I	8303643	8307566	abts-1	-	exon-exon	UTR,transcript,exon,CDS	0	1	0	0	3	0	1	3
chrI:8388027-8390027	I	8388028	8390027	T19A6.1	-	exon-exon	UTR,transcript,exon,CDS	0	1	5	5	5	0	6	10
chrI:8420953-8422259	I	8420954	8422259	sin-3	+	exon-exon	transcript,exon,CDS	3	7	3	10	7	3	13	20
chrI:8563610-8567140	I	8563611	8567140	gon-2	-	exon-exon	transcript,exon,CDS	0	0	1	3	1	0	1	4
chrI:8649760-8650021	I	8649761	8650021	sig-7	+	exon-exon	transcript,exon,CDS	1	0	2	0	0	0	3	0
chrI:8781963-8782353	I	8781964	8782353	mfb-1	-	exon-exon	transcript,exon,CDS	1	1	0	2	2	0	2	4
chrI:8817607-8820377	I	8817608	8820377	F36A2.9	+	exon-exon	transcript,exon,CDS	20	18	20	3	4	4	58	11
chrI:8860363-8861272	I	8860364	8861272	ztf-26	-	exon-exon	transcript,start_codon,exon,CDS	2	0	1	0	0	0	3	0
chrI:9006391-9008708	I	9006392	9008708	fcp-1	-	exon-exon	exon,start_codon,transcript,CDS	0	1	0	3	0	0	1	3
chrI:9007808-9008708	I	9007809	9008708	fcp-1	-	exon-exon	transcript,start_codon,exon,CDS	3	0	0	0	0	0	3	0
chrI:9072454-9073395	I	9072455	9073395	rsbp-1	-	exon-exon	transcript,exon,CDS	3	2	4	0	0	1	9	1
chrI:9101837-9105024	I	9101838	9105024	gei-17	-	exon-exon	transcript,exon,CDS	3	2	2	0	3	2	7	5
chrI:9104048-9106060	I	9104049	9106060	gei-17	-	exon-exon	transcript,exon,CDS	2	3	2	0	2	1	7	3
chrI:9191556-9195124	I	9191557	9195124	lim-9	-	exon-exon	transcript,exon,CDS	4	3	7	0	1	0	14	1
chrI:9191556-9205732	I	9191557	9205732	lim-9	-	exon-exon	transcript,start_codon,exon,CDS	1	2	2	1	0	0	5	1
chrI:9194412-9205732	I	9194413	9205732	lim-9	-	exon-exon	transcript,start_codon,exon,CDS	0	0	1	0	0	3	1	3
chrI:9441940-9442279	I	9441941	9442279	mec-8	-	exon-exon	UTR,transcript,exon,CDS	1	1	2	0	12	4	4	16
chrI:9554457-9554904	I	9554458	9554904	swah-1	+	exon-exon	transcript,exon,CDS	3	1	1	4	3	0	5	7
chrI:9572149-9572595	I	9572150	9572595	rig-5	-	exon-exon	UTR,transcript,exon,CDS	0	3	0	0	0	0	3	0
chrI:9998961-9999928	I	9998962	9999928	cfi-1	-	exon-exon	transcript,start_codon,exon,CDS	1	1	2	1	0	1	4	2
chrI:10388007-10388830	I	10388008	10388830	mgl-2	-	exon-exon	transcript,exon,CDS	6	12	3	3	3	0	21	6
chrI:10388475-10388830	I	10388476	10388830	mgl-2	-	exon-exon	transcript,exon,CDS	3	0	0	0	0	0	3	0
chrI:10510614-10511665	I	10510615	10511665	F59C6.8	+	exon-exon	transcript,exon,CDS	0	1	2	0	0	0	3	0
chrI:10668635-10669276	I	10668636	10669276	fkb-7	+	exon-exon	transcript,exon,CDS	1	3	0	0	1	0	4	1
chrI:10750571-10751188	I	10750572	10751188	daf-16	+	exon-exon	UTR,transcript,exon,CDS	1	2	0	0	0	0	3	0
chrI:10859680-10860619	I	10859681	10860619	Y37F4.1	+	exon-exon	transcript,exon,CDS	4	0	3	0	0	0	7	0
chrI:10860246-10860619	I	10860247	10860619	Y37F4.1	+	exon-exon	transcript,exon,CDS	2	1	4	0	0	0	7	0
chrI:10977649-10978056	I	10977650	10978056	Y52B11A.3	+	exon-exon	transcript,exon,CDS	39	40	56	15	25	13	135	53
chrI:10980303-10982551	I	10980304	10982551	Y52B11A.4	-	exon-exon	transcript,exon,CDS	0	4	1	0	0	0	5	0
chrI:10981006-10982551	I	10981007	10982551	Y52B11A.4	-	exon-exon	transcript,exon,CDS	6	9	12	2	1	0	27	3
chrI:10981006-10990627	I	10981007	10990627	Y52B11A.4	-	exon-exon	transcript,exon,CDS	3	7	2	0	0	0	12	0
chrI:10981275-10982551	I	10981276	10982551	Y52B11A.4	-	exon-exon	transcript,exon,CDS	2	0	1	0	1	1	3	2
chrI:10981490-10982551	I	10981491	10982551	Y52B11A.4	-	exon-exon	transcript,exon,CDS	11	11	11	2	5	2	33	9
chrI:10985000-10990627	I	10985001	10990627	Y52B11A.4	-	exon-exon	transcript,exon,CDS	0	1	0	0	5	0	1	5
chrI:11048522-11050126	I	11048523	11050126	Y52B11A.10	+	exon-exon	exon,transcript,CDS	1	0	0	0	4	2	1	6
chrI:11086725-11088545	I	11086726	11088545	not_annotated	+	intergenic-intergenic	not_annotated	0	0	3	0	0	0	3	0
chrI:11094102-11094332	I	11094103	11094332	hmr-1	-	exon-exon	UTR,transcript,exon,CDS	0	3	1	4	6	0	4	10
chrI:11127805-11130331	I	11127806	11130331	hmr-1	-	exon-exon	transcript,exon,CDS	0	0	1	0	3	1	1	4
chrI:11217892-11219251	I	11217893	11219251	rsy-1	-	exon-exon	transcript,exon,CDS	26	25	30	18	39	13	81	70
chrI:11224835-11225277	I	11224836	11225277	nfya-2	+	exon-exon	UTR,exon,transcript,CDS	0	0	2	0	1	2	2	3
chrI:11326692-11327727	I	11326693	11327727	cdk-9	+	exon-exon	transcript,exon,CDS	2	2	3	3	2	1	7	6
chrI:11326692-11328873	I	11326693	11328873	cdk-9	+	exon-exon	transcript,exon,CDS	2	1	4	4	1	2	7	7
chrI:11326692-11331649	I	11326693	11331649	cdk-9	+	exon-exon	transcript,exon,CDS	0	0	0	0	3	0	0	3
chrI:11327451-11328873	I	11327452	11328873	cdk-9	+	exon-exon	exon,transcript,CDS	0	1	2	2	6	2	3	10
chrI:11376426-11376695	I	11376427	11376695	F56G4.4	+	exon-exon	transcript,exon,CDS	2	1	3	0	4	1	6	5
chrI:11384084-11384364	I	11384085	11384364	png-1	+	exon-exon	transcript,exon,CDS	17	23	26	17	19	10	66	46
chrI:11396253-11396660	I	11396254	11396660	aat-9	-	exon-exon	UTR,transcript,exon,CDS	0	0	0	1	0	2	0	3
chrI:11402608-11403020	I	11402609	11403020	ego-2	-	exon-exon	transcript,exon,CDS	1	2	0	0	2	1	3	3
chrI:11574157-11575702	I	11574158	11575702	F15D3.6	-	exon-exon	transcript,exon,CDS	2	0	3	14	8	5	5	27
chrI:11584269-11584682	I	11584270	11584682	spe-9	-	exon-exon	transcript,exon,CDS	1	1	2	1	2	0	4	3
chrI:11593926-11594304	I	11593927	11594304	unc-75	+	exon-exon	transcript,exon,CDS	41	23	31	6	6	6	95	18
chrI:11598127-11598512	I	11598128	11598512	unc-75	+	exon-exon	transcript,exon,CDS	1	2	1	0	0	0	4	0
chrI:11612992-11615178	I	11612993	11615178	dhhc-7	+	exon-exon	transcript,exon,CDS	0	0	0	2	1	0	0	3
chrI:11677839-11678240	I	11677840	11678240	kpc-1	+	exon-exon	transcript,exon,CDS	5	1	6	1	6	4	12	11
chrI:11847043-11847896	I	11847044	11847896	dhhc-2	+	exon-exon	transcript,exon,CDS	1	2	2	0	0	0	5	0
chrI:11884097-11884456	I	11884098	11884456	dnj-27	+	exon-exon	transcript,exon,CDS	0	1	5	0	3	1	6	4
chrI:11920146-11920608	I	11920147	11920608	fdps-1	-	exon-exon	exon,transcript,CDS	0	2	6	0	2	0	8	2
chrI:11950144-11950899	I	11950145	11950899	R06C1.6	+	exon-exon	transcript,exon,CDS	8	10	5	0	0	1	23	1
chrI:11998780-12000232	I	11998781	12000232	Y53C10A.5	+	exon-exon	transcript,start_codon,exon,CDS	10	1	18	8	7	11	29	26
chrI:11999024-11999831	I	11999025	11999831	Y53C10A.5	+	exon-exon	transcript,exon,CDS	2	5	2	2	2	1	9	5
chrI:11999732-12000232	I	11999733	12000232	Y53C10A.5	+	exon-exon	transcript,exon,CDS	0	3	1	0	2	1	4	3
chrI:12213939-12214274	I	12213940	12214274	C15C6.4	+	exon-exon	transcript,exon,CDS	3	2	0	0	0	0	5	0
chrI:12494825-12495869	I	12494826	12495869	T27F6.7	+	exon-exon	UTR,transcript,exon,CDS	0	2	4	1	3	0	6	4
chrI:12569517-12570084	I	12569518	12570084	dlk-1	-	exon-exon	transcript,exon,CDS	5	5	3	3	3	3	13	9
chrI:12669379-12670385	I	12669380	12670385	par-6	+	exon-exon	UTR,exon,transcript,CDS	0	2	1	0	1	1	3	2
chrI:12672356-12672788	I	12672357	12672788	par-6	+	exon-exon	transcript,exon,CDS	1	1	2	0	1	2	4	3
chrI:12741587-12742784	I	12741588	12742784	uba-2	+	intergenic-exon	transcript,CDS,exon,not_annotated	0	2	1	0	0	2	3	2
chrI:12742413-12743678	I	12742414	12743678	uba-2	+	exon-exon	transcript,exon,CDS	13	10	11	4	3	6	34	13
chrI:12762137-12762817	I	12762138	12762817	amx-2	-	exon-exon	transcript,exon,CDS	3	4	4	14	24	7	11	45
chrI:12762137-12763260	I	12762138	12763260	amx-2	-	exon-exon	transcript,exon,CDS	2	0	1	4	1	3	3	8
chrI:12828401-12829041	I	12828402	12829041	nhx-8	+	exon-exon	UTR,transcript,exon,CDS	4	1	5	4	1	1	10	6
chrI:12878638-12879593	I	12878639	12879593	pad-1	+	exon-exon	UTR,transcript,exon,CDS	2	1	1	0	1	0	4	1
chrI:12880647-12881527	I	12880648	12881527	pad-1	+	exon-exon	transcript,exon,CDS	0	0	1	1	3	1	1	5
chrI:12975184-12975635	I	12975185	12975635	gale-1	+	exon-exon	UTR,transcript,exon,CDS	0	3	0	0	1	0	3	1
chrI:12997956-12999568	I	12997957	12999568	smu-1	+	exon-exon	transcript,exon,CDS	4	1	1	0	0	0	6	0
chrI:13000534-13001567	I	13000535	13001567	smu-1	+	exon-exon	transcript,exon,CDS	5	7	4	1	4	0	16	5
chrI:13013376-13013945	I	13013377	13013945	pmr-1	+	exon-exon	transcript,exon,CDS	11	4	2	0	7	0	17	7
chrI:13015160-13015734	I	13015161	13015734	pmr-1	+	exon-exon	transcript,exon,CDS	2	2	3	0	0	1	7	1
chrI:13021485-13022628	I	13021486	13022628	pmr-1	+	exon-exon	transcript,exon,CDS	4	2	4	0	1	1	10	2
chrI:13366660-13366886	I	13366661	13366886	sptf-3	-	exon-exon	UTR,transcript,exon,CDS	9	12	15	9	11	6	36	26
chrI:13421432-13422280	I	13421433	13422280	W05H12.1	+	exon-exon	transcript,exon,CDS	1	1	2	1	2	0	4	3
chrI:13573955-13574641	I	13573956	13574641	Y87G2A.7	+	exon-exon	transcript,exon,CDS	4	14	9	2	9	4	27	15
chrI:13608909-13609355	I	13608910	13609355	agef-1	-	exon-exon	transcript,exon,CDS	2	0	1	1	0	0	3	1
chrI:13631482-13632210	I	13631483	13632210	unc-59	+	exon-exon	transcript,exon,CDS	0	0	0	0	1	2	0	3
chrI:13656179-13656559	I	13656180	13656559	W09C5.7	+	exon-exon	transcript,exon,CDS	0	1	0	0	3	0	1	3
chrI:13762133-13762461	I	13762134	13762461	Y6B3B.4	+	exon-exon	transcript,exon,CDS	1	1	2	0	0	2	4	2
chrI:13776988-13777304	I	13776989	13777304	Y37H9A.1	+	exon-exon	transcript,exon,CDS	9	13	17	13	20	14	39	47
chrI:13784401-13784625	I	13784402	13784625	Y37H9A.3	+	exon-exon	transcript,exon,CDS	7	0	8	9	8	1	15	18
chrI:13808770-13810560	I	13808771	13810560	maea-1	-	exon-exon	transcript,exon,CDS	1	0	0	0	2	1	1	3
chrI:13810193-13810560	I	13810194	13810560	maea-1	-	exon-exon	transcript,exon,CDS	1	2	0	0	5	0	3	5
chrI:13819670-13820358	I	13819671	13820358	W09G3.6	-	exon-exon	transcript,exon,CDS	0	2	0	1	0	2	2	3
chrI:13831738-13832146	I	13831739	13832146	W09G3.1	-	exon-exon	UTR,transcript,exon,CDS	3	0	5	1	3	1	8	5
chrI:13944649-13946404	I	13944650	13946404	usp-3	-	exon-exon	transcript,exon,CDS	6	7	2	5	14	3	15	22
chrI:13945459-13946404	I	13945460	13946404	usp-3	-	exon-exon	transcript,exon,CDS	0	0	4	0	0	0	4	0
chrI:14065258-14065754	I	14065259	14065754	F47G4.4	-	exon-exon	transcript,exon,CDS	1	1	3	1	2	0	5	3
chrI:14066288-14066546	I	14066289	14066546	F47G4.4	-	exon-exon	transcript,exon,CDS	5	8	4	5	1	2	17	8
chrI:14109231-14109445	I	14109232	14109445	dnj-29	-	exon-exon	transcript,exon,CDS	2	1	0	1	0	1	3	2
chrI:14219755-14220178	I	14219756	14220178	best-11	-	exon-exon	transcript,start_codon,exon,CDS	0	0	3	1	0	0	3	1
chrI:14224961-14225317	I	14224962	14225317	eya-1	-	exon-exon	transcript,exon,CDS	4	0	0	0	0	0	4	0
chrI:14224961-14227222	I	14224962	14227222	eya-1	-	exon-exon	UTR,transcript,exon,CDS	2	1	0	0	0	2	3	2
chrI:14322236-14322702	I	14322237	14322702	src-2	+	exon-exon	UTR,transcript,exon,CDS	0	5	1	4	4	2	6	10
chrI:14372323-14372909	I	14372324	14372909	bbs-1	-	exon-exon	transcript,exon,CDS	16	10	14	3	7	2	40	12
chrI:14407341-14409777	I	14407342	14409777	apg-1	+	exon-exon	transcript,exon,CDS	0	0	5	1	1	0	5	2
chrI:14407341-14413850	I	14407342	14413850	apg-1	+	exon-exon	transcript,exon,CDS	0	0	3	0	1	0	3	1
chrI:14409516-14409777	I	14409517	14409777	apg-1	+	exon-exon	transcript,exon,CDS	1	2	1	0	3	1	4	4
chrI:14426378-14426832	I	14426379	14426832	hpo-13	+	exon-exon	transcript,exon,CDS	3	3	3	0	3	0	9	3
chrI:14427068-14429010	I	14427069	14429010	hpo-13	+	exon-exon	transcript,exon,CDS	4	2	6	4	3	2	12	9
chrI:14487806-14489835	I	14487807	14489835	Y105E8A.20	-	exon-exon	transcript,exon,CDS	0	0	1	1	1	2	1	4
chrI:14492497-14492903	I	14492498	14492903	Y105E8A.20	-	exon-exon	transcript,exon,CDS	0	1	0	2	2	1	1	5
chrI:14508374-14510552	I	14508375	14510552	Y105E8A.21	-	exon-exon	UTR,transcript,exon,CDS	1	3	0	0	1	0	4	1
chrI:14585521-14587139	I	14585522	14587139	Y105E8A.29	-	exon-exon	transcript,exon,CDS	1	0	0	1	1	2	1	4
chrI:14595997-14596350	I	14595998	14596350	Y105E8A.25	-	exon-exon	transcript,exon,CDS	0	2	1	0	0	0	3	0
chrI:14622827-14624420	I	14622828	14624420	lev-11	-	exon-exon	UTR,exon,transcript,CDS	2	1	6	3	0	0	9	3
chrI:14622827-14625089	I	14622828	14625089	lev-11	-	exon-exon	UTR,exon,transcript,CDS	0	0	0	4	5	1	0	10
chrI:14636285-14637497	I	14636286	14637497	exoc-8	-	exon-exon	transcript,exon,CDS	3	2	2	0	1	0	7	1
chrI:14691256-14691734	I	14691257	14691734	ttm-5	-	exon-intergenic	transcript,not_annotated,exon,CDS	0	0	1	0	0	3	1	3
chrI:14712634-14713789	I	14712635	14713789	Y54E5A.7	+	exon-exon	transcript,exon,CDS	12	7	10	3	7	4	29	14
chrI:14724023-14724739	I	14724024	14724739	sol-2	-	exon-exon	UTR,transcript,exon,CDS	6	8	8	0	3	0	22	3
chrI:14728924-14729564	I	14728925	14729564	K05C4.9	-	exon-exon	transcript,exon,CDS	0	1	3	0	0	0	4	0
chrI:14762554-14764193	I	14762555	14764193	F39B2.8	-	exon-exon	transcript,exon,CDS	2	0	3	0	0	1	5	1
chrI:14848070-14848454	I	14848071	14848454	F32A7.5	+	exon-exon	transcript,exon,CDS	0	4	5	6	9	5	9	20
chrI:14948995-14949278	I	14948996	14949278	kin-1	+	exon-exon	transcript,exon,CDS	2	4	1	0	0	1	7	1
chrII:74289-74882	II	74290	74882	C23H3.9	-	exon-exon	transcript,exon,CDS	0	2	1	0	1	0	3	1
chrII:166752-169716	II	166753	169716	etr-1	+	exon-exon	UTR,transcript,exon,CDS	2	1	0	0	0	0	3	0
chrII:167903-169716	II	167904	169716	etr-1	+	exon-exon	UTR,transcript,exon,CDS	3	0	0	0	0	0	3	0
chrII:218298-219503	II	218299	219503	ubxn-3	-	exon-exon	transcript,exon,CDS	2	1	1	1	2	0	4	3
chrII:223703-232029	II	223704	232029	Y43H11AL.1	-	exon-exon	UTR,transcript,exon,CDS	0	2	4	1	0	1	6	2
chrII:229086-232029	II	229087	232029	Y43H11AL.1	-	exon-exon	transcript,exon,CDS	2	5	4	1	4	0	11	5
chrII:235461-235995	II	235462	235995	laat-1	-	exon-exon	exon,transcript,CDS	1	0	0	4	1	0	1	5
chrII:397451-398313	II	397452	398313	C03H5.6	-	exon-exon	transcript,exon,CDS	6	21	22	10	10	2	49	22
chrII:560030-560305	II	560031	560305	C09E8.1	+	exon-exon	transcript,exon,CDS	2	0	3	2	2	3	5	7
chrII:595777-596989	II	595778	596989	nhl-3	-	exon-exon	transcript,exon,CDS	4	2	3	1	9	2	9	12
chrII:599910-601205	II	599911	601205	nhl-3	-	exon-exon	UTR,transcript,exon,CDS	0	0	0	1	4	1	0	6
chrII:600450-601205	II	600451	601205	nhl-3	-	exon-exon	UTR,transcript,exon,CDS	0	0	2	0	0	3	2	3
chrII:619483-619830	II	619484	619830	T04B8.5	-	exon-exon	transcript,exon,CDS	2	4	4	2	3	4	10	9
chrII:619483-620974	II	619484	620974	T04B8.5	-	exon-exon	UTR,transcript,exon,CDS	4	1	0	1	0	0	5	1
chrII:638213-638636	II	638214	638636	K07E8.6	-	exon-exon	transcript,exon,CDS	0	2	2	5	8	2	4	15
chrII:709750-710198	II	709751	710198	T02H6.1	+	exon-exon	transcript,exon,CDS	0	6	0	1	1	4	6	6
chrII:726809-727113	II	726810	727113	Y39F10B.1	+	exon-exon	transcript,exon,CDS	0	0	1	1	0	3	1	4
chrII:775995-776295	II	775996	776295	Y39F10A.1	+	exon-exon	transcript,exon,CDS	2	0	2	0	0	0	4	0
chrII:1315960-1317204	II	1315961	1317204	fcho-1	+	exon-exon	transcript,exon,CDS	1	3	0	0	1	0	4	1
chrII:1327836-1328827	II	1327837	1328827	jip-1	+	exon-exon	transcript,exon,CDS	1	2	3	0	3	0	6	3
chrII:1332371-1332670	II	1332372	1332670	jip-1	+	exon-exon	transcript,exon,CDS	13	12	13	2	1	5	38	8
chrII:1337064-1337672	II	1337065	1337672	jip-1	+	exon-exon	UTR,transcript,exon,CDS	13	3	5	1	4	3	21	8
chrII:1346069-1348705	II	1346070	1348705	jip-1	+	exon-exon	transcript,exon,CDS	6	6	10	0	1	4	22	5
chrII:1374403-1374988	II	1374404	1374988	rog-1	-	exon-intergenic	transcript,not_annotated,exon,CDS	0	0	0	0	3	0	0	3
chrII:1495640-1496687	II	1495641	1496687	emc-1	-	exon-exon	transcript,exon,CDS	5	6	6	3	10	4	17	17
chrII:1495640-1498368	II	1495641	1498368	emc-1	-	exon-exon	transcript,exon,CDS	1	0	0	2	0	1	1	3
chrII:1506549-1507225	II	1506550	1507225	fgt-1	+	exon-exon	transcript,exon,CDS	9	4	4	5	4	3	17	12
chrII:1508351-1508930	II	1508352	1508930	fgt-1	+	exon-exon	transcript,exon,CDS	3	7	3	2	8	1	13	11
chrII:1680634-1681131	II	1680635	1681131	irld-36	+	exon-exon	transcript,exon,CDS	1	2	0	0	0	0	3	0
chrII:2179356-2179743	II	2179357	2179743	gba-1	+	exon-exon	transcript,exon,CDS	0	1	0	0	3	2	1	5
chrII:2184050-2185769	II	2184051	2185769	gba-2	-	exon-exon	transcript,exon,CDS	0	2	0	0	1	2	2	3
chrII:2188372-2188597	II	2188373	2188597	C33C12.9	-	exon-exon	transcript,exon,CDS	4	2	2	1	0	0	8	1
chrII:2193693-2194114	II	2193694	2194114	C33C12.10	-	exon-exon	UTR,transcript,exon,CDS	5	7	5	5	6	1	17	12
chrII:2217263-2218190	II	2217264	2218190	Y59C2A.3	-	exon-exon	transcript,exon,CDS	0	3	0	0	0	0	3	0
chrII:2233539-2235852	II	2233540	2235852	cct-3	+	exon-exon	UTR,exon,transcript,CDS	1	1	5	2	0	1	7	3
chrII:2235462-2235852	II	2235463	2235852	cct-3	+	exon-exon	transcript,exon,CDS	2	1	0	2	1	0	3	3
chrII:2238113-2238509	II	2238114	2238509	cct-3	+	exon-exon	transcript,exon,CDS	0	0	0	3	3	0	0	6
chrII:2246477-2246958	II	2246478	2246958	F54A3.2	+	exon-exon	transcript,exon,CDS	5	2	6	1	3	4	13	8
chrII:2336522-2337169	II	2336523	2337169	F43C11.7	+	exon-exon	exon,transcript,CDS	0	0	0	3	0	1	0	4
chrII:2504877-2505913	II	2504878	2505913	F59H5.1	+	exon-exon	UTR,exon,transcript,CDS	3	0	0	0	0	0	3	0
chrII:2509523-2509859	II	2509524	2509859	F59H5.1	+	exon-exon	transcript,exon,CDS	2	3	12	5	7	8	17	20
chrII:2509523-2510820	II	2509524	2510820	F59H5.1	+	exon-exon	transcript,exon,CDS	0	0	1	2	0	1	1	3
chrII:2796331-2796883	II	2796332	2796883	nhr-119	-	exon-exon	transcript,exon,CDS	1	0	0	1	0	2	1	3
chrII:2880695-2881658	II	2880696	2881658	hpo-20	-	exon-exon	UTR,transcript,exon,CDS	0	3	4	0	1	0	7	1
chrII:2903212-2904148	II	2903213	2904148	Y110A2AM.1	-	exon-intergenic	transcript,not_annotated,exon,CDS	1	0	2	0	0	0	3	0
chrII:2917233-2917500	II	2917234	2917500	Y110A2AR.3	-	exon-exon	exon,transcript,CDS	1	0	2	2	1	1	3	4
chrII:2923916-2924683	II	2923917	2924683	ZK355.2	+	exon-exon	UTR,exon,transcript,CDS	6	10	8	2	2	1	24	5
chrII:3032779-3035340	II	3032780	3035340	B0454.6	+	exon-exon	UTR,exon,transcript,CDS	0	0	0	1	2	0	0	3
chrII:3253135-3255791	II	3253136	3255791	gcy-19	-	exon-exon	exon,transcript,CDS	3	3	3	0	0	0	9	0
chrII:3421667-3422998	II	3421668	3422998	nep-11	-	exon-exon	transcript,exon,CDS	1	1	1	2	0	0	3	2
chrII:3525908-3526473	II	3525909	3526473	ncs-6	-	exon-exon	transcript,exon,CDS	10	5	15	2	2	0	30	4
chrII:3525908-3527045	II	3525909	3527045	ncs-6	-	exon-exon	transcript,exon,CDS	1	0	2	0	0	1	3	1
chrII:3537005-3537395	II	3537006	3537395	apd-3	-	exon-exon	transcript,exon,CDS	1	3	3	0	0	0	7	0
chrII:3926916-3927982	II	3926917	3927982	F53C3.13	-	exon-exon	UTR,transcript,exon,CDS	0	0	1	1	1	1	1	3
chrII:3961688-3965554	II	3961689	3965554	sea-2	+	exon-exon	UTR,transcript,exon,CDS	2	1	0	0	0	0	3	0
chrII:4012449-4013218	II	4012450	4013218	ephx-1	+	exon-exon	UTR,transcript,exon,CDS	7	1	5	13	19	8	13	40
chrII:4132793-4133215	II	4132794	4133215	ast-1	-	exon-exon	transcript,exon,CDS	3	0	0	0	2	1	3	3
chrII:4574121-4579349	II	4574122	4579349	vab-1	+	exon-exon	transcript,exon,CDS	0	0	0	0	1	2	0	3
chrII:4578120-4579349	II	4578121	4579349	vab-1	+	exon-exon	transcript,exon,CDS	8	3	2	2	7	1	13	10
chrII:4578120-4582722	II	4578121	4582722	vab-1	+	exon-exon	transcript,exon,CDS	1	1	3	2	0	0	5	2
chrII:4582472-4582722	II	4582473	4582722	vab-1	+	exon-exon	transcript,exon,CDS	1	0	2	4	5	1	3	10
chrII:4917363-4917950	II	4917364	4917950	aagr-2	-	exon-exon	transcript,exon,CDS	0	0	0	1	3	0	0	4
chrII:4957828-4958473	II	4957829	4958473	ulp-2	-	exon-exon	transcript,exon,CDS	4	3	13	7	5	0	20	12
chrII:4972854-4975821	II	4972855	4975821	shc-2	+	exon-exon	transcript,start_codon,exon,CDS	1	2	0	1	0	3	3	4
chrII:4983478-4986198	II	4983479	4986198	shc-2	+	exon-exon	UTR,transcript,exon,CDS	0	0	0	1	3	0	0	4
chrII:5086399-5090435	II	5086400	5090435	pld-1	-	exon-exon	transcript,exon,CDS	2	3	5	0	3	1	10	4
chrII:5183687-5184600	II	5183688	5184600	crh-2	-	exon-exon	transcript,exon,CDS	0	1	1	2	3	3	2	8
chrII:5206577-5206984	II	5206578	5206984	ampd-1	+	exon-exon	transcript,exon,CDS	1	0	2	0	0	0	3	0
chrII:5331485-5334801	II	5331486	5334801	vhp-1	+	exon-exon	UTR,transcript,exon,CDS	0	3	0	1	7	3	3	11
chrII:5946479-5947315	II	5946480	5947315	casy-1	-	exon-exon	transcript,exon,CDS	1	3	0	0	0	0	4	0
chrII:5951420-5955724	II	5951421	5955724	casy-1	-	exon-exon	transcript,exon,CDS	3	4	4	0	0	0	11	0
chrII:6205946-6206648	II	6205947	6206648	daf-37	-	exon-exon	transcript,exon,CDS	1	1	1	0	0	0	3	0
chrII:6767286-6772446	II	6767287	6772446	agr-1	-	exon-exon	transcript,exon,CDS	8	5	7	3	4	0	20	7
chrII:6813082-6815626	II	6813083	6815626	snt-1	+	exon-exon	exon,transcript,CDS	0	6	1	0	0	0	7	0
chrII:6835020-6838091	II	6835021	6838091	egl-27	+	intergenic-exon	exon,CDS,transcript,not_annotated	1	0	2	0	1	0	3	1
chrII:6840192-6842605	II	6840193	6842605	egl-27	+	exon-exon	UTR,transcript,exon,CDS	9	11	9	0	6	4	29	10
chrII:6958951-6959421	II	6958952	6959421	tra-2	-	exon-exon	UTR,exon,transcript,CDS	7	3	3	2	4	1	13	7
chrII:7001720-7002966	II	7001721	7002966	unc-104	+	exon-exon	transcript,exon,CDS	1	2	2	0	1	1	5	2
chrII:7510832-7513975	II	7510833	7513975	glb-9	-	exon-exon	UTR,transcript,exon,CDS	3	2	2	0	0	0	7	0
chrII:7591133-7592024	II	7591134	7592024	syd-1	-	exon-exon	UTR,transcript,exon,CDS	1	1	5	2	2	1	7	5
chrII:7609117-7610264	II	7609118	7610264	lips-17	+	exon-exon	transcript,exon,CDS	0	0	0	0	1	4	0	5
chrII:7629490-7630064	II	7629491	7630064	pde-4	-	exon-exon	transcript,exon,CDS	5	5	8	1	1	0	18	2
chrII:7630882-7633798	II	7630883	7633798	pde-4	-	exon-exon	transcript,exon,CDS	1	1	2	0	0	3	4	3
chrII:7632257-7633798	II	7632258	7633798	pde-4	-	exon-exon	exon,transcript,CDS	1	1	2	1	1	0	4	2
chrII:7659586-7660514	II	7659587	7660514	alfa-1	-	exon-exon	transcript,exon,CDS	2	1	2	0	3	3	5	6
chrII:7725981-7730160	II	7725982	7730160	cpna-2	+	exon-exon	transcript,exon,CDS	0	0	0	0	3	0	0	3
chrII:7924190-7926588	II	7924191	7926588	spv-1	-	exon-exon	transcript,exon,CDS	0	3	2	1	0	0	5	1
chrII:7988476-7989537	II	7988477	7989537	DH11.5	+	exon-exon	transcript,exon,CDS	3	1	5	0	0	0	9	0
chrII:7988476-7990108	II	7988477	7990108	DH11.5	+	exon-exon	transcript,exon,CDS	0	0	3	0	0	0	3	0
chrII:8309725-8310604	II	8309726	8310604	shw-1	-	exon-exon	UTR,transcript,exon,CDS	5	9	14	0	1	0	28	1
chrII:8495720-8497635	II	8495721	8497635	T13H5.1	-	exon-exon	transcript,exon,CDS	2	3	7	2	2	2	12	6
chrII:8885179-8885542	II	8885180	8885542	ddx-19	+	exon-exon	transcript,exon,CDS	1	2	1	1	4	4	4	9
chrII:8887845-8888457	II	8887846	8888457	ddx-19	+	exon-exon	transcript,exon,CDS	2	0	1	0	1	0	3	1
chrII:9120175-9123336	II	9120176	9123336	jun-1	+	exon-exon	transcript,exon,CDS	2	2	2	0	0	0	6	0
chrII:9243902-9245388	II	9243903	9245388	T26C5.3	+	exon-exon	transcript,exon,CDS	0	0	5	0	0	1	5	1
chrII:9260489-9260958	II	9260490	9260958	aqp-2	-	exon-exon	transcript,exon,CDS	3	1	5	0	1	0	9	1
chrII:9304085-9304822	II	9304086	9304822	cam-1	-	exon-exon	transcript,exon,CDS	88	80	93	14	41	20	261	75
chrII:9364892-9365779	II	9364893	9365779	mel-11	+	exon-exon	transcript,exon,CDS	4	0	0	0	0	1	4	1
chrII:9622968-9624176	II	9622969	9624176	dnj-20	-	exon-exon	UTR,transcript,exon,CDS	1	0	2	1	0	0	3	1
chrII:9761950-9765907	II	9761951	9765907	shk-1	+	exon-exon	UTR,transcript,exon,CDS	0	0	3	0	0	0	3	0
chrII:9772575-9773065	II	9772576	9773065	ZK1321.4	-	exon-exon	transcript,exon,CDS	1	1	1	3	2	0	3	5
chrII:9994275-9998729	II	9994276	9998729	lec-3	+	exon-exon	UTR,transcript,exon,CDS	1	0	2	0	2	1	3	3
chrII:9994275-9999031	II	9994276	9999031	lec-3	+	exon-exon	UTR,transcript,exon,CDS	0	0	1	2	1	1	1	4
chrII:10010458-10010786	II	10010459	10010786	lec-2	-	exon-exon	transcript,exon,CDS	1	1	1	2	3	5	3	10
chrII:10059038-10060212	II	10059039	10060212	stg-1	-	exon-exon	transcript,exon,CDS	4	0	0	1	0	1	4	2
chrII:10059407-10059769	II	10059408	10059769	stg-1	-	exon-exon	transcript,exon,CDS	3	0	0	0	0	0	3	0
chrII:10160796-10163578	II	10160797	10163578	daf-19	-	exon-exon	UTR,transcript,exon,CDS	3	1	3	0	3	0	7	3
chrII:10166140-10169346	II	10166141	10169346	daf-19	-	exon-intergenic	transcript,not_annotated,exon,CDS	2	5	8	4	9	2	15	15
chrII:10545435-10546325	II	10545436	10546325	mnk-1	-	exon-exon	transcript,exon,CDS	1	4	0	0	0	1	5	1
chrII:10545637-10546325	II	10545638	10546325	mnk-1	-	exon-exon	transcript,exon,CDS	0	3	0	0	0	0	3	0
chrII:10677589-10679819	II	10677590	10679819	ptb-1	+	exon-exon	transcript,exon,CDS	2	3	13	6	4	2	18	12
chrII:10686755-10689212	II	10686756	10689212	ptb-1	+	exon-exon	transcript,exon,CDS	1	1	1	0	0	0	3	0
chrII:10723825-10725199	II	10723826	10725199	mks-5	+	exon-exon	transcript,exon,CDS	0	0	5	0	0	0	5	0
chrII:10758888-10760255	II	10758889	10760255	mpz-1	-	exon-exon	transcript,exon,CDS	1	1	2	0	1	0	4	1
chrII:10763264-10764265	II	10763265	10764265	mpz-1	-	exon-exon	transcript,exon,CDS	1	2	2	0	4	0	5	4
chrII:10763264-10767370	II	10763265	10767370	mpz-1	-	exon-exon	UTR,transcript,exon,CDS	4	8	6	2	1	3	18	6
chrII:10763264-10772847	II	10763265	10772847	mpz-1	-	exon-exon	UTR,transcript,exon,CDS	3	2	1	0	1	1	6	2
chrII:10766635-10767370	II	10766636	10767370	mpz-1	-	exon-exon	UTR,transcript,exon,CDS	0	0	3	1	0	0	3	1
chrII:10766635-10772847	II	10766636	10772847	mpz-1	-	exon-exon	UTR,transcript,exon,CDS	1	3	2	4	0	1	6	5
chrII:10889688-10890880	II	10889689	10890880	ptr-8	+	exon-exon	transcript,exon,CDS	1	1	1	3	3	1	3	7
chrII:10983266-10986100	II	10983267	10986100	ptp-3	+	exon-intron	transcript,exon,CDS	3	6	3	0	1	0	12	1
chrII:10993894-10996274	II	10993895	10996274	ptp-3	+	exon-exon	transcript,exon,CDS	10	5	4	4	4	4	19	12
chrII:10993894-10999130	II	10993895	10999130	ptp-3	+	exon-exon	transcript,exon,CDS	2	0	6	4	6	4	8	14
chrII:11063410-11067762	II	11063411	11067762	unc-53	-	exon-exon	transcript,exon,CDS	0	0	0	0	3	0	0	3
chrII:11070714-11071331	II	11070715	11071331	unc-53	-	exon-exon	transcript,exon,CDS	3	1	0	0	1	2	4	3
chrII:11073409-11078791	II	11073410	11078791	unc-53	-	exon-exon	transcript,exon,CDS	1	3	1	3	4	0	5	7
chrII:11073409-11083959	II	11073410	11083959	unc-53	-	exon-exon	transcript,exon,CDS	3	6	6	1	2	0	15	3
chrII:11078718-11083959	II	11078719	11083959	unc-53	-	exon-exon	transcript,exon,CDS	0	0	5	0	1	1	5	2
chrII:11118371-11119156	II	11118372	11119156	mat-2	+	exon-exon	transcript,exon,CDS	2	1	3	3	2	2	6	7
chrII:11341268-11341952	II	11341269	11341952	lgc-20	-	exon-exon	transcript,exon,CDS	2	3	12	0	0	1	17	1
chrII:11385777-11388102	II	11385778	11388102	shn-1	-	exon-exon	transcript,exon,CDS	0	3	0	0	0	0	3	0
chrII:11958190-11958548	II	11958191	11958548	W03C9.6	+	exon-exon	transcript,exon,CDS	0	1	2	2	2	3	3	7
chrII:11979282-11979658	II	11979283	11979658	Y17G7B.20	-	exon-exon	UTR,transcript,exon,CDS	2	2	0	0	2	1	4	3
chrII:12069161-12069484	II	12069162	12069484	Y17G7B.22	+	exon-exon	transcript,exon,CDS	30	29	31	8	13	6	90	27
chrII:12229507-12232907	II	12229508	12232907	sinh-1	+	exon-exon	transcript,exon,CDS	0	1	0	0	1	2	1	3
chrII:12231292-12232907	II	12231293	12232907	sinh-1	+	exon-exon	transcript,exon,CDS	1	5	2	1	3	1	8	5
chrII:12271155-12273633	II	12271156	12273633	Y57A10A.27	-	exon-exon	transcript,exon,CDS	2	1	1	0	0	0	4	0
chrII:12340371-12341151	II	12340372	12341151	sop-2	+	exon-exon	transcript,exon,CDS	0	0	0	0	0	4	0	4
chrII:12364404-12365624	II	12364405	12365624	marc-5	-	exon-exon	transcript,exon,CDS	1	2	1	1	1	0	4	2
chrII:12376455-12379529	II	12376456	12379529	Y57A10B.2	-	exon-intergenic	transcript,not_annotated,exon,CDS	2	10	4	0	2	0	16	2
chrII:12498001-12498321	II	12498002	12498321	ador-1	-	exon-exon	transcript,exon,CDS	2	0	1	0	0	0	3	0
chrII:12669226-12670321	II	12669227	12670321	rgs-4	+	exon-exon	UTR,transcript,exon,CDS	2	8	3	0	1	0	13	1
chrII:12716759-12718893	II	12716760	12718893	tbc-17	+	exon-exon	transcript,exon,CDS	0	2	5	0	0	1	7	1
chrII:12721099-12721982	II	12721100	12721982	tbc-17	+	exon-exon	transcript,exon,CDS	4	0	9	14	25	18	13	57
chrII:12965545-12966807	II	12965546	12966807	ptr-18	+	intergenic-exon	transcript,CDS,exon,not_annotated	0	0	1	0	4	0	1	4
chrII:12988222-12989334	II	12988223	12989334	cyd-1	+	exon-exon	transcript,start_codon,exon,CDS	1	0	1	1	0	2	2	3
chrII:13023651-13025838	II	13023652	13025838	max-2	-	exon-exon	UTR,transcript,exon,CDS	0	2	1	1	0	1	3	2
chrII:13068739-13069192	II	13068740	13069192	zyx-1	+	exon-exon	transcript,exon,CDS	3	0	0	0	1	0	3	1
chrII:13068739-13069971	II	13068740	13069971	zyx-1	+	exon-exon	transcript,exon,CDS	2	8	1	2	4	2	11	8
chrII:13278174-13279768	II	13278175	13279768	Y48C3A.5	+	exon-exon	UTR,transcript,exon,CDS	3	1	2	0	1	0	6	1
chrII:13344966-13345325	II	13344967	13345325	dmsr-3	-	exon-exon	transcript,exon,CDS	20	25	32	12	16	17	77	45
chrII:13451306-13451834	II	13451307	13451834	pqn-27	-	exon-exon	transcript,exon,CDS	0	0	2	0	3	0	2	3
chrII:13489763-13490444	II	13489764	13490444	alh-7	-	exon-exon	transcript,exon,CDS	0	0	4	0	0	0	4	0
chrII:13514979-13515522	II	13514980	13515522	nep-17	+	exon-exon	transcript,exon,CDS	0	0	0	1	2	4	0	7
chrII:13536779-13537111	II	13536780	13537111	Y48E1B.2	-	exon-exon	UTR,transcript,exon,CDS	1	1	5	2	0	0	7	2
chrII:13536779-13541084	II	13536780	13541084	Y48E1B.2	-	exon-intergenic	transcript,not_annotated,exon,CDS	1	0	3	0	0	0	4	0
chrII:13571706-13571971	II	13571707	13571971	mrpl-37	-	exon-exon	transcript,exon,CDS	0	0	0	0	3	0	0	3
chrII:13802039-13803280	II	13802040	13803280	ZK131.11	+	exon-exon	transcript,exon,CDS	6	5	7	6	6	5	18	17
chrII:13815959-13816305	II	13815960	13816305	ZK131.11	+	exon-exon	transcript,exon,CDS	0	3	0	0	0	0	3	0
chrII:13815959-13816836	II	13815960	13816836	ZK131.11	+	exon-exon	transcript,exon,CDS	3	1	1	0	0	0	5	0
chrII:13862719-13864090	II	13862720	13864090	Y51H1A.2	-	exon-exon	transcript,exon,CDS	2	0	3	2	0	0	5	2
chrII:13865944-13866384	II	13865945	13866384	Y51H1A.2	-	exon-exon	transcript,exon,CDS	0	0	0	1	0	2	0	3
chrII:13884708-13885108	II	13884709	13885108	hda-10	+	exon-exon	transcript,exon,CDS	0	2	1	0	0	0	3	0
chrII:14093031-14093550	II	14093032	14093550	col-87	-	exon-exon	transcript,exon,CDS	2	5	6	0	1	1	13	2
chrII:14117295-14118110	II	14117296	14118110	K09E4.4	-	exon-exon	UTR,transcript,exon,CDS	2	1	0	1	0	0	3	1
chrII:14130469-14131771	II	14130470	14131771	K09E4.2	-	exon-exon	transcript,exon,CDS	2	1	0	1	2	1	3	4
chrII:14131201-14131771	II	14131202	14131771	K09E4.2	-	exon-exon	transcript,exon,CDS	1	1	1	0	1	1	3	2
chrII:14182895-14184278	II	14182896	14184278	efhd-1	+	exon-exon	transcript,exon,CDS	7	5	3	1	0	1	15	2
chrII:14187861-14188293	II	14187862	14188293	efhd-1	+	exon-exon	transcript,exon,CDS	0	0	0	0	3	1	0	4
chrII:14200806-14201904	II	14200807	14201904	ace-4	+	exon-exon	transcript,exon,CDS	11	11	14	3	6	1	36	10
chrII:14574487-14575193	II	14574488	14575193	madf-5	+	exon-exon	transcript,exon,CDS	0	0	0	0	3	1	0	4
chrII:14600901-14604075	II	14600902	14604075	tps-2	+	exon-exon	UTR,exon,transcript,CDS	0	0	1	0	4	0	1	4
chrII:14675474-14683304	II	14675475	14683304	ZC101.1	-	exon-exon	transcript,exon,CDS	2	3	3	2	1	1	8	4
chrII:14675474-14683545	II	14675475	14683545	ZC101.1	-	exon-exon	transcript,exon,CDS	1	2	0	2	1	1	3	4
chrII:14735274-14735807	II	14735275	14735807	npr-34	-	exon-exon	transcript,exon,CDS	2	0	2	0	0	0	4	0
chrII:14870697-14871104	II	14870698	14871104	R05H10.3	+	exon-exon	transcript,exon,CDS	2	4	3	2	10	3	9	15
chrII:14870697-14874918	II	14870698	14874918	R05H10.3	+	exon-exon	transcript,exon,CDS	1	2	0	0	2	0	3	2
chrII:15021651-15022809	II	15021652	15022809	Y53F4B.12	+	exon-exon	transcript,exon,CDS	4	1	3	0	0	0	8	0
chrII:15066180-15066505	II	15066181	15066505	Y53F4B.18	-	exon-exon	transcript,exon,CDS	1	1	0	1	5	0	2	6
chrII:15107150-15107680	II	15107151	15107680	Y53F4B.21	+	exon-exon	transcript,exon,CDS	1	1	2	1	0	0	4	1
chrII:15112167-15112626	II	15112168	15112626	Y53F4B.39	+	exon-exon	UTR,transcript,exon,CDS	1	2	4	12	16	8	7	36
chrII:15222830-15223191	II	15222831	15223191	spsb-1	+	exon-exon	transcript,exon,CDS	0	0	1	2	6	2	1	10
chrIII:81424-83558	III	81425	83558	attf-3	-	exon-exon	transcript,exon,CDS	7	8	7	9	8	6	22	23
chrIII:187793-188131	III	187794	188131	mxl-2	-	exon-exon	UTR,transcript,exon,CDS	2	1	0	0	0	0	3	0
chrIII:195291-198036	III	195292	198036	F40G9.17	+	exon-exon	transcript,exon,CDS	0	1	3	1	0	0	4	1
chrIII:261124-261389	III	261125	261389	Y50D7A.3	+	exon-exon	transcript,exon,CDS	2	0	1	2	1	0	3	3
chrIII:305647-306687	III	305648	306687	Y50D7A.1	+	exon-exon	transcript,exon,CDS	11	22	7	6	14	4	40	24
chrIII:359007-381298	III	359008	381298	gsto-3	-	intergenic-exon	transcript,start_codon,exon,CDS,not_annotated	0	0	0	0	0	3	0	3
chrIII:368304-381298	III	368305	381298	gsto-3	-	intergenic-exon	transcript,start_codon,exon,CDS,not_annotated	0	3	1	0	0	2	4	2
chrIII:370385-371124	III	370386	371124	pll-1	+	exon-exon	transcript,exon,CDS	0	0	0	2	1	0	0	3
chrIII:416947-418738	III	416948	418738	stim-1	-	exon-exon	UTR,exon,transcript,CDS	2	0	1	0	0	0	3	0
chrIII:418088-418738	III	418089	418738	stim-1	-	exon-exon	UTR,transcript,exon,CDS	3	0	0	0	0	1	3	1
chrIII:438129-439394	III	438130	439394	Y55B1BR.2	+	exon-exon	transcript,exon,CDS	0	0	1	1	1	3	1	5
chrIII:565559-567737	III	565560	567737	B0353.1	+	exon-exon	transcript,exon,CDS	2	2	2	3	4	1	6	8
chrIII:565559-572133	III	565560	572133	B0353.1	+	exon-exon	transcript,exon,CDS	0	0	0	1	3	3	0	7
chrIII:646753-648267	III	646754	648267	orai-1	+	intergenic-exon	transcript,CDS,exon,not_annotated	11	6	12	4	7	3	29	14
chrIII:730591-731804	III	730592	731804	pat-12	-	exon-exon	UTR,transcript,exon,CDS	11	9	7	5	13	5	27	23
chrIII:775961-777005	III	775962	777005	alh-11	-	exon-exon	UTR,transcript,exon,CDS	0	3	0	0	0	0	3	0
chrIII:834304-835213	III	834305	835213	zip-2	+	exon-exon	UTR,transcript,exon,CDS	270	323	345	190	392	185	938	767
chrIII:862305-863278	III	862306	863278	arx-4	+	exon-exon	UTR,transcript,exon,CDS	0	0	3	0	0	0	3	0
chrIII:985131-985699	III	985132	985699	tbc-10	+	exon-exon	transcript,exon,CDS	0	0	0	0	3	1	0	4
chrIII:987251-987521	III	987252	987521	tbc-10	+	exon-exon	transcript,exon,CDS	5	2	2	4	6	7	9	17
chrIII:995547-995864	III	995548	995864	trp-2	+	exon-exon	transcript,exon,CDS	0	2	1	0	1	0	3	1
chrIII:995547-997753	III	995548	997753	trp-2	+	exon-exon	transcript,exon,CDS	1	2	0	0	0	0	3	0
chrIII:1072386-1076555	III	1072387	1076555	uaf-1	-	exon-exon	exon,start_codon,transcript,CDS	2	3	5	2	4	1	10	7
chrIII:1074179-1076555	III	1074180	1076555	uaf-1	-	exon-exon	transcript,start_codon,exon,CDS	102	102	132	80	139	92	336	311
chrIII:1082993-1084461	III	1082994	1084461	par-2	+	exon-exon	transcript,exon,CDS	4	1	1	3	5	7	6	15
chrIII:1108008-1108505	III	1108009	1108505	exc-6	+	exon-exon	transcript,exon,CDS	0	0	2	0	3	1	2	4
chrIII:1109113-1109468	III	1109114	1109468	exc-6	+	exon-exon	transcript,exon,CDS	1	4	2	2	2	1	7	5
chrIII:1126929-1129928	III	1126930	1129928	lgc-46	-	exon-exon	transcript,exon,CDS	1	1	2	0	0	0	4	0
chrIII:1141817-1142183	III	1141818	1142183	Y71D11A.3	+	exon-exon	transcript,exon,CDS	1	1	2	0	2	0	4	2
chrIII:1166063-1166409	III	1166064	1166409	cdh-12	+	exon-exon	transcript,exon,CDS	1	0	0	0	1	2	1	3
chrIII:1171664-1173408	III	1171665	1173408	cdh-12	+	exon-exon	transcript,exon,CDS	3	0	0	0	0	0	3	0
chrIII:1187305-1187751	III	1187306	1187751	Y119D3B.14	-	exon-exon	transcript,exon,CDS	1	3	1	3	0	0	5	3
chrIII:1200199-1200471	III	1200200	1200471	mrpl-45	-	exon-exon	transcript,exon,CDS	0	1	1	0	4	0	2	4
chrIII:1201474-1202008	III	1201475	1202008	mrpl-45	-	exon-exon	UTR,transcript,exon,CDS	0	0	0	0	1	2	0	3
chrIII:1219386-1219667	III	1219387	1219667	pes-4	-	exon-exon	transcript,exon,CDS	3	7	3	3	7	1	13	11
chrIII:1502898-1504288	III	1502899	1504288	M01G5.1	+	exon-exon	transcript,exon,CDS	1	2	0	1	0	4	3	5
chrIII:1512880-1513135	III	1512881	1513135	M01G5.3	-	exon-exon	transcript,exon,CDS	0	0	0	0	1	3	0	4
chrIII:1515559-1515904	III	1515560	1515904	M01G5.3	-	exon-exon	transcript,exon,CDS	1	0	0	2	2	1	1	5
chrIII:1572552-1573007	III	1572553	1573007	rep-1	+	exon-exon	transcript,exon,CDS	0	0	0	2	3	0	0	5
chrIII:1587808-1589444	III	1587809	1589444	sms-3	-	exon-intergenic	transcript,not_annotated,exon,CDS	1	2	2	0	4	0	5	4
chrIII:1629409-1630080	III	1629410	1630080	Y22D7AL.4	+	exon-exon	transcript,exon,CDS	2	2	2	0	0	0	6	0
chrIII:1675432-1675692	III	1675433	1675692	Y22D7AR.6	-	exon-exon	transcript,exon,CDS	13	13	14	20	42	17	40	79
chrIII:1724598-1725894	III	1724599	1725894	ser-4	-	exon-exon	transcript,exon,CDS	5	3	0	0	2	0	8	2
chrIII:1799507-1800485	III	1799508	1800485	rimb-1	+	exon-exon	transcript,exon,CDS	2	2	1	0	1	0	5	1
chrIII:1801912-1803454	III	1801913	1803454	rimb-1	+	exon-exon	transcript,exon,CDS	7	6	1	0	0	0	14	0
chrIII:1803084-1804395	III	1803085	1804395	rimb-1	+	exon-exon	transcript,exon,CDS	1	6	1	0	0	0	8	0
chrIII:1811051-1811374	III	1811052	1811374	clp-4	-	exon-exon	transcript,exon,CDS	11	10	11	8	3	8	32	19
chrIII:1814396-1815568	III	1814397	1815568	clp-4	-	exon-exon	transcript,exon,CDS	7	4	2	0	4	1	13	5
chrIII:1827238-1832253	III	1827239	1832253	Y39A3CL.7	+	exon-exon	transcript,exon,CDS	0	0	2	1	2	0	2	3
chrIII:1830465-1832253	III	1830466	1832253	Y39A3CL.7	+	exon-exon	transcript,exon,CDS	0	0	1	1	3	4	1	8
chrIII:1830786-1833581	III	1830787	1833581	Y39A3CL.7	+	exon-exon	transcript,exon,CDS	3	6	2	4	0	1	11	5
chrIII:1831814-1833581	III	1831815	1833581	Y39A3CL.7	+	exon-exon	transcript,exon,CDS	0	2	1	0	0	1	3	1
chrIII:1856050-1857579	III	1856051	1857579	hlh-33	+	exon-exon	exon,transcript,CDS	0	0	1	2	5	2	1	9
chrIII:1856050-1858772	III	1856051	1858772	hlh-33	+	exon-exon	exon,transcript,CDS	0	0	2	0	3	0	2	3
chrIII:1870252-1870709	III	1870253	1870709	Y39A3CR.3	+	exon-exon	UTR,transcript,exon,CDS	2	1	1	0	2	1	4	3
chrIII:1871709-1872277	III	1871710	1872277	Y39A3CR.3	+	exon-exon	transcript,exon,CDS	4	0	2	1	5	3	6	9
chrIII:1878364-1878606	III	1878365	1878606	smi-1	+	exon-exon	UTR,exon,transcript,CDS	2	1	0	1	1	0	3	2
chrIII:1907801-1911318	III	1907802	1911318	pqn-41	+	exon-exon	transcript,exon,CDS	4	0	3	2	3	0	7	5
chrIII:1927676-1929473	III	1927677	1929473	pqn-41	+	exon-exon	transcript,exon,CDS	6	7	7	1	6	8	20	15
chrIII:1929105-1929473	III	1929106	1929473	pqn-41	+	exon-exon	transcript,exon,CDS	2	1	3	1	2	2	6	5
chrIII:1940658-1941753	III	1940659	1941753	F53A3.1	-	exon-exon	transcript,exon,CDS	5	7	12	11	21	11	24	43
chrIII:1946068-1948055	III	1946069	1948055	polh-1	-	exon-exon	transcript,exon,CDS	0	0	0	2	0	1	0	3
chrIII:1947643-1948055	III	1947644	1948055	polh-1	-	exon-exon	transcript,exon,CDS	3	3	2	2	1	5	8	8
chrIII:2015130-2016032	III	2015131	2016032	ckr-2	-	exon-exon	transcript,exon,CDS	3	4	2	1	3	0	9	4
chrIII:2015450-2016032	III	2015451	2016032	ckr-2	-	exon-exon	transcript,exon,CDS	6	2	5	0	3	1	13	4
chrIII:2092708-2096156	III	2092709	2096156	Y48G9A.9	+	intergenic-exon	transcript,CDS,exon,not_annotated	2	4	5	3	16	9	11	28
chrIII:2092708-2097313	III	2092709	2097313	Y48G9A.9	+	intergenic-exon	exon,CDS,transcript,not_annotated	5	1	7	3	5	3	13	11
chrIII:2140091-2140332	III	2140092	2140332	frl-1	+	exon-exon	transcript,exon,CDS	2	0	4	4	3	0	6	7
chrIII:2178448-2179008	III	2178449	2179008	gcn-1	+	exon-exon	transcript,exon,CDS	4	3	2	2	1	1	9	4
chrIII:2189302-2189780	III	2189303	2189780	gcn-1	+	exon-exon	transcript,exon,CDS	1	0	0	1	4	0	1	5
chrIII:2199977-2202981	III	2199978	2202981	C39B5.6	+	exon-exon	transcript,exon,CDS	0	1	3	0	1	0	4	1
chrIII:2204629-2205729	III	2204630	2205729	C39B5.6	+	exon-exon	exon,transcript,CDS	3	2	0	3	4	3	5	10
chrIII:2269328-2270209	III	2269329	2270209	fbxa-48	-	exon-exon	transcript,exon,CDS	1	0	2	0	2	3	3	5
chrIII:2323127-2323743	III	2323128	2323743	iffb-1	+	exon-exon	transcript,exon,CDS	0	0	0	2	0	1	0	3
chrIII:2352181-2353657	III	2352182	2353657	gip-1	+	exon-exon	transcript,exon,CDS	0	0	0	0	3	0	0	3
chrIII:2356454-2358864	III	2356455	2358864	gip-1	+	exon-exon	transcript,exon,CDS	0	0	2	1	0	2	2	3
chrIII:2479488-2480039	III	2479489	2480039	smg-6	+	exon-exon	transcript,exon,CDS	1	3	6	3	8	6	10	17
chrIII:2479960-2482098	III	2479961	2482098	smg-6	+	exon-exon	transcript,exon,CDS	0	0	4	0	2	0	4	2
chrIII:2482736-2483120	III	2482737	2483120	smg-6	+	exon-exon	transcript,exon,CDS	4	1	3	5	8	2	8	15
chrIII:2482736-2484286	III	2482737	2484286	smg-6	+	exon-exon	transcript,exon,CDS	0	0	0	1	2	0	0	3
chrIII:2483768-2484286	III	2483769	2484286	smg-6	+	exon-exon	transcript,exon,CDS	1	0	0	1	4	0	1	5
chrIII:2487768-2489143	III	2487769	2489143	Y54F10AL.1	+	exon-exon	UTR,transcript,exon,CDS	6	6	11	9	11	7	23	27
chrIII:2524631-2525534	III	2524632	2525534	rbc-2	-	intron-exon	exon,transcript,CDS	1	2	0	0	0	0	3	0
chrIII:2579686-2580640	III	2579687	2580640	Y71H2B.8	+	exon-exon	transcript,exon,CDS	1	2	0	0	0	1	3	1
chrIII:2681997-2682228	III	2681998	2682228	pbo-1	-	exon-exon	transcript,exon,CDS	1	2	3	0	2	1	6	3
chrIII:2681997-2685145	III	2681998	2685145	pbo-1	-	exon-exon	transcript,exon,CDS	2	1	1	0	0	0	4	0
chrIII:2708873-2709726	III	2708874	2709726	Y71H2AM.10	-	exon-exon	transcript,exon,CDS	4	3	5	1	3	0	12	4
chrIII:2710677-2713211	III	2710678	2713211	Y71H2AM.10	-	exon-exon	transcript,exon,CDS	0	4	0	0	0	0	4	0
chrIII:2745137-2745409	III	2745138	2745409	Y71H2AM.14	-	exon-exon	transcript,exon,CDS	1	1	1	4	4	3	3	11
chrIII:2748583-2749321	III	2748584	2749321	Y71H2AM.15	-	exon-exon	transcript,exon,CDS	0	0	0	2	1	1	0	4
chrIII:2808624-2809124	III	2808625	2809124	Y71H2AM.3	+	exon-exon	transcript,exon,CDS	0	1	3	0	0	0	4	0
chrIII:2920609-2921016	III	2920610	2921016	R10F2.4	-	exon-exon	transcript,exon,CDS	4	4	6	1	1	1	14	3
chrIII:2933339-2934119	III	2933340	2934119	cdh-1	+	exon-exon	transcript,exon,CDS	2	0	1	1	2	0	3	3
chrIII:2934412-2934657	III	2934413	2934657	cdh-1	+	exon-exon	transcript,exon,CDS	2	0	5	1	1	1	7	3
chrIII:2957012-2957454	III	2957013	2957454	H05C05.1	+	exon-exon	transcript,exon,CDS	1	1	2	0	0	0	4	0
chrIII:2987063-2987432	III	2987064	2987432	Y55D5A.1	+	exon-exon	transcript,exon,CDS	1	0	0	1	1	2	1	4
chrIII:2999851-3010523	III	2999852	3010523	daf-2	-	exon-exon	transcript,exon,CDS	0	4	0	1	2	1	4	4
chrIII:3019169-3019673	III	3019170	3019673	daf-2	-	exon-exon	transcript,exon,CDS	1	2	6	2	9	5	9	16
chrIII:3061744-3062885	III	3061745	3062885	H06I04.6	-	exon-exon	UTR,transcript,exon,CDS	0	0	0	2	2	4	0	8
chrIII:3076304-3076690	III	3076305	3076690	H06I04.3	+	exon-exon	transcript,exon,CDS	2	2	0	5	6	3	4	14
chrIII:3088310-3088585	III	3088311	3088585	sft-1	+	exon-exon	transcript,exon,CDS	12	10	14	6	5	4	36	15
chrIII:3088310-3089684	III	3088311	3089684	sft-1	+	exon-exon	transcript,exon,CDS	13	15	22	9	9	2	50	20
chrIII:3103168-3103955	III	3103169	3103955	Y53G8B.2	-	exon-exon	UTR,transcript,exon,CDS	1	0	0	1	1	1	1	3
chrIII:3103642-3103955	III	3103643	3103955	Y53G8B.2	-	exon-exon	UTR,exon,transcript,CDS	0	0	0	2	4	1	0	7
chrIII:3113770-3114043	III	3113771	3114043	nipa-1	-	exon-exon	transcript,exon,CDS	23	15	22	22	23	26	60	71
chrIII:3188422-3189598	III	3188423	3189598	mks-1	+	exon-exon	exon,transcript,CDS	0	4	1	0	1	1	5	2
chrIII:3199217-3199516	III	3199218	3199516	heh-1	-	exon-exon	UTR,transcript,exon,CDS	0	1	3	0	0	0	4	0
chrIII:3201854-3202133	III	3201855	3202133	frm-8	-	exon-exon	exon,transcript,CDS	2	0	1	0	0	0	3	0
chrIII:3269103-3278710	III	3269104	3278710	Y53G8AM.8	-	exon-intergenic	transcript,not_annotated,exon,CDS	0	1	0	1	2	0	1	3
chrIII:3299376-3299868	III	3299377	3299868	Y53G8AR.5	+	exon-exon	transcript,exon,CDS	17	21	34	23	30	20	72	73
chrIII:3358584-3360075	III	3358585	3360075	gei-1	+	exon-exon	transcript,exon,CDS	0	0	1	2	2	2	1	6
chrIII:3383007-3384189	III	3383008	3384189	hecw-1	-	exon-intergenic	transcript,not_annotated,exon,CDS	0	0	0	1	0	2	0	3
chrIII:3498172-3499057	III	3498173	3499057	M01F1.9	-	exon-exon	UTR,transcript,exon,CDS	0	2	1	1	3	0	3	4
chrIII:3535907-3536338	III	3535908	3536338	C54C6.6	-	exon-exon	transcript,exon,CDS	3	4	15	0	1	1	22	2
chrIII:3573586-3574376	III	3573587	3574376	nhr-6	+	exon-exon	UTR,exon,transcript,CDS	5	2	3	0	0	0	10	0
chrIII:3573857-3574376	III	3573858	3574376	nhr-6	+	exon-exon	UTR,transcript,exon,CDS	2	0	1	0	0	0	3	0
chrIII:3574147-3574376	III	3574148	3574376	nhr-6	+	exon-exon	UTR,transcript,exon,CDS	5	0	2	0	0	1	7	1
chrIII:3683621-3685808	III	3683622	3685808	npr-15	-	exon-exon	UTR,transcript,exon,CDS	1	3	0	0	0	0	4	0
chrIII:3880115-3882547	III	3880116	3882547	tir-1	-	exon-exon	UTR,exon,transcript,CDS	26	22	33	12	15	8	81	35
chrIII:3890924-3891454	III	3890925	3891454	tir-1	-	exon-exon	UTR,transcript,exon,CDS	3	2	2	1	3	0	7	4
chrIII:3990319-3990826	III	3990320	3990826	glb-11	-	exon-exon	transcript,exon,CDS	0	1	0	2	3	0	1	5
chrIII:4014091-4014453	III	4014092	4014453	C36E8.4	+	exon-exon	transcript,exon,CDS	0	0	0	2	1	0	0	3
chrIII:4139285-4144967	III	4139286	4144967	unc-103	+	exon-exon	transcript,exon,CDS	2	3	0	0	0	0	5	0
chrIII:4253291-4253924	III	4253292	4253924	T08A11.1	-	exon-exon	transcript,exon,CDS	1	0	0	0	2	2	1	4
chrIII:4292613-4293399	III	4292614	4293399	nth-1	-	exon-exon	UTR,transcript,exon,CDS	2	0	0	0	2	2	2	4
chrIII:4651764-4652308	III	4651765	4652308	ppm-2	+	exon-exon	transcript,exon,CDS	4	7	12	5	13	1	23	19
chrIII:4837730-4838260	III	4837731	4838260	acbp-7	+	intergenic-exon	exon,CDS,transcript,not_annotated	2	7	2	0	0	0	11	0
chrIII:4975710-4977328	III	4975711	4977328	nca-2	+	exon-exon	transcript,exon,CDS	0	0	3	0	0	0	3	0
chrIII:5148593-5149578	III	5148594	5149578	Y54H5A.2	-	exon-exon	transcript,start_codon,exon,CDS	1	1	4	2	1	0	6	3
chrIII:5236891-5237473	III	5236892	5237473	prx-10	+	exon-exon	UTR,transcript,exon,CDS	2	6	3	8	13	11	11	32
chrIII:5585638-5586390	III	5585639	5586390	F56D2.3	+	exon-exon	transcript,exon,CDS	0	1	2	1	1	0	3	2
chrIII:5625862-5626872	III	5625863	5626872	daf-4	+	exon-exon	UTR,transcript,exon,CDS	2	5	5	0	5	0	12	5
chrIII:5635478-5645305	III	5635479	5645305	ckk-1	+	exon-exon	UTR,transcript,exon,CDS	0	2	5	2	3	1	7	6
chrIII:5716336-5716755	III	5716337	5716755	arf-1.2	+	exon-exon	transcript,exon,CDS	2	1	0	3	0	0	3	3
chrIII:5817671-5818480	III	5817672	5818480	sma-4	+	exon-exon	UTR,transcript,exon,CDS	0	0	0	1	3	1	0	5
chrIII:5894078-5895679	III	5894079	5895679	pxl-1	-	exon-exon	transcript,exon,CDS	0	0	0	2	1	0	0	3
chrIII:5972896-5973401	III	5972897	5973401	mlp-1	-	exon-exon	transcript,exon,CDS	0	0	1	3	12	5	1	20
chrIII:6003150-6005333	III	6003151	6005333	T04C9.1	+	exon-exon	transcript,exon,CDS	0	3	0	0	0	0	3	0
chrIII:6126669-6127921	III	6126670	6127921	mvk-1	-	exon-exon	transcript,exon,CDS	5	6	3	3	3	1	14	7
chrIII:6130780-6131747	III	6130781	6131747	mvk-1	-	exon-exon	UTR,transcript,exon,CDS	0	0	3	1	0	0	3	1
chrIII:6314195-6315419	III	6314196	6315419	gar-2	+	exon-exon	transcript,exon,CDS	2	1	1	0	0	0	4	0
chrIII:6317711-6319456	III	6317712	6319456	gar-2	+	exon-exon	UTR,transcript,exon,CDS	1	0	2	3	0	0	3	3
chrIII:6354398-6355128	III	6354399	6355128	akap-1	+	exon-exon	transcript,exon,CDS	11	8	9	0	3	0	28	3
chrIII:6354398-6356535	III	6354399	6356535	akap-1	+	exon-exon	transcript,exon,CDS	15	11	7	1	7	1	33	9
chrIII:6354398-6358682	III	6354399	6358682	akap-1	+	exon-exon	transcript,exon,CDS	6	7	7	0	0	0	20	0
chrIII:6357812-6358090	III	6357813	6358090	akap-1	+	exon-exon	transcript,exon,CDS	1	1	1	0	0	0	3	0
chrIII:6591705-6592175	III	6591706	6592175	F20H11.1	-	exon-exon	transcript,start_codon,exon,CDS	3	2	3	7	5	4	8	16
chrIII:6679023-6684583	III	6679024	6684583	rbf-1	+	exon-intron	transcript,exon,CDS	2	1	0	0	0	0	3	0
chrIII:6696750-6698092	III	6696751	6698092	rbf-1	+	exon-exon	UTR,transcript,exon,CDS	1	2	1	0	0	1	4	1
chrIII:6696750-6698910	III	6696751	6698910	rbf-1	+	exon-exon	UTR,transcript,exon,CDS	3	2	5	1	0	2	10	3
chrIII:6700027-6702432	III	6700028	6702432	rbf-1	+	exon-exon	transcript,exon,CDS	4	0	0	0	0	0	4	0
chrIII:6823151-6823501	III	6823152	6823501	ten-1	+	exon-exon	transcript,exon,CDS	10	6	9	10	14	9	25	33
chrIII:6830391-6831448	III	6830392	6831448	ten-1	+	exon-exon	UTR,transcript,exon,CDS	0	2	0	1	2	0	2	3
chrIII:6996480-6997896	III	6996481	6997896	prk-1	+	exon-exon	transcript,start_codon,exon,CDS	4	4	4	7	8	7	12	22
chrIII:7014308-7017424	III	7014309	7017424	lgc-38	+	exon-exon	exon,transcript,CDS	7	10	9	3	0	1	26	4
chrIII:7015075-7017424	III	7015076	7017424	lgc-38	+	exon-exon	transcript,exon,CDS	7	6	3	1	3	2	16	6
chrIII:7140810-7141220	III	7140811	7141220	glr-2	-	exon-exon	transcript,exon,CDS	15	11	6	4	10	3	32	17
chrIII:7140810-7142035	III	7140811	7142035	glr-2	-	exon-exon	transcript,exon,CDS	52	70	64	16	36	13	186	65
chrIII:7370921-7373496	III	7370922	7373496	mml-1	-	exon-exon	transcript,exon,CDS	5	19	9	5	14	1	33	20
chrIII:7483373-7486535	III	7483374	7486535	mup-4	-	exon-exon	transcript,exon,CDS	1	1	0	2	5	2	2	9
chrIII:7727125-7727837	III	7727126	7727837	ZK112.3	+	exon-exon	transcript,exon,CDS	2	0	5	0	2	1	7	3
chrIII:8014407-8015032	III	8014408	8015032	F44B9.5	-	exon-exon	transcript,exon,CDS	4	13	11	0	3	3	28	6
chrIII:8282108-8282358	III	8282109	8282358	mig-10	+	exon-exon	transcript,exon,CDS	0	5	1	1	0	1	6	2
chrIII:8294036-8300730	III	8294037	8300730	mig-10	+	exon-exon	UTR,transcript,exon,CDS	2	2	6	0	1	0	10	1
chrIII:8303144-8303451	III	8303145	8303451	mig-10	+	exon-exon	transcript,exon,CDS	0	1	2	0	0	0	3	0
chrIII:8440737-8441114	III	8440738	8441114	ufbp-1	-	exon-exon	transcript,exon,CDS	1	2	1	0	1	0	4	1
chrIII:8495017-8498559	III	8495018	8498559	pac-1	+	exon-exon	UTR,transcript,exon,CDS	0	0	0	2	0	2	0	4
chrIII:8502619-8509551	III	8502620	8509551	pac-1	+	exon-exon	transcript,exon,CDS	0	0	0	1	1	1	0	3
chrIII:8507629-8509551	III	8507630	8509551	pac-1	+	exon-exon	transcript,exon,CDS	1	0	3	0	0	1	4	1
chrIII:8536346-8539923	III	8536347	8539923	trp-1	+	exon-exon	exon,start_codon,transcript,CDS	0	1	4	1	0	0	5	1
chrIII:8640889-8643739	III	8640890	8643739	twk-7	-	exon-exon	UTR,transcript,exon,CDS	0	0	2	2	2	0	2	4
chrIII:8653154-8653560	III	8653155	8653560	F22B7.9	-	exon-exon	transcript,exon,CDS	1	0	2	2	1	2	3	5
chrIII:8739437-8741117	III	8739438	8741117	pdhk-2	-	exon-exon	transcript,exon,CDS	10	6	2	1	3	2	18	6
chrIII:8798397-8799645	III	8798398	8799645	zfp-1	+	exon-exon	UTR,transcript,exon,CDS	2	3	4	3	4	0	9	7
chrIII:9262833-9266198	III	9262834	9266198	clip-1	-	exon-exon	exon,transcript,CDS	0	0	1	1	2	0	1	3
chrIII:9264184-9267619	III	9264185	9267619	clip-1	-	exon-exon	transcript,exon,CDS	0	0	3	0	0	0	3	0
chrIII:9446087-9446604	III	9446088	9446604	F54C8.6	-	exon-exon	transcript,exon,CDS	1	5	1	5	4	5	7	14
chrIII:9459100-9460223	III	9459101	9460223	spk-1	+	exon-exon	UTR,transcript,exon,CDS	0	0	0	0	3	0	0	3
chrIII:9459100-9460694	III	9459101	9460694	spk-1	+	exon-exon	UTR,transcript,exon,CDS	0	0	1	0	3	1	1	4
chrIII:9515822-9516248	III	9515823	9516248	F55H2.7	-	exon-exon	UTR,transcript,exon,CDS	0	0	2	0	3	1	2	4
chrIII:9527553-9528157	III	9527554	9528157	ZK1098.6	+	exon-exon	exon,transcript,CDS	2	4	3	0	4	3	9	7
chrIII:9742944-9743339	III	9742945	9743339	T05G5.1	-	exon-exon	UTR,transcript,exon,CDS	0	0	0	1	2	0	0	3
chrIII:9799106-9799423	III	9799107	9799423	ZK632.2	+	exon-exon	UTR,transcript,exon,CDS	1	2	0	3	3	2	3	8
chrIII:10152794-10153126	III	10152795	10153126	nac-3	+	exon-exon	UTR,transcript,exon,CDS	7	11	13	2	5	2	31	9
chrIII:10164951-10165486	III	10164952	10165486	mua-3	+	exon-exon	transcript,exon,CDS	1	0	0	2	2	0	1	4
chrIII:10327556-10328002	III	10327557	10328002	nex-2	-	exon-exon	transcript,exon,CDS	0	1	0	1	1	1	1	3
chrIII:10329157-10329547	III	10329158	10329547	nex-2	-	exon-exon	transcript,exon,CDS	9	5	11	23	20	26	25	69
chrIII:10329157-10329792	III	10329158	10329792	nex-2	-	exon-exon	UTR,transcript,exon,CDS	0	2	4	4	12	6	6	22
chrIII:10563277-10564291	III	10563278	10564291	rab-30	+	exon-exon	transcript,exon,CDS	1	2	0	0	2	2	3	4
chrIII:10573282-10575420	III	10573283	10575420	Y45F3A.4	-	exon-exon	UTR,transcript,exon,CDS	0	3	1	0	0	0	4	0
chrIII:10667689-10669340	III	10667690	10669340	cnt-2	+	exon-exon	transcript,exon,CDS	1	4	2	3	5	1	7	9
chrIII:10754514-10755194	III	10754515	10755194	hpl-2	-	exon-exon	transcript,exon,CDS	3	1	1	0	0	0	5	0
chrIII:10772309-10773057	III	10772310	10773057	dpy-28	+	exon-exon	transcript,exon,CDS	4	0	0	1	2	0	4	3
chrIII:10816383-10816844	III	10816384	10816844	sca-1	-	exon-exon	UTR,transcript,exon,CDS	0	3	1	3	0	2	4	5
chrIII:10990730-10991177	III	10990731	10991177	W05B2.7	+	exon-exon	transcript,exon,CDS	0	0	0	3	0	0	0	3
chrIII:10993124-10994399	III	10993125	10994399	dmsr-5	-	exon-exon	transcript,exon,CDS	1	5	5	2	1	1	11	4
chrIII:11042092-11045515	III	11042093	11045515	Y48A6B.10	+	exon-exon	exon,transcript,CDS	0	2	1	0	1	0	3	1
chrIII:11067153-11067621	III	11067154	11067621	rsa-2	+	exon-exon	transcript,exon,CDS	3	3	2	1	1	1	8	3
chrIII:11294238-11302925	III	11294239	11302925	smc-3	+	exon-exon	transcript,exon,CDS	1	3	0	0	0	0	4	0
chrIII:11338313-11341097	III	11338314	11341097	T28D6.5	+	exon-exon	transcript,exon,CDS	2	0	5	0	0	0	7	0
chrIII:11439440-11440602	III	11439441	11440602	sbp-1	-	exon-exon	transcript,exon,CDS	0	0	0	1	1	1	0	3
chrIII:11676420-11688336	III	11676421	11688336	crh-1	+	exon-exon	transcript,exon,CDS	1	0	1	3	3	0	2	6
chrIII:11685209-11688336	III	11685210	11688336	crh-1	+	exon-exon	transcript,exon,CDS	2	2	5	2	2	0	9	4
chrIII:11688125-11688336	III	11688126	11688336	crh-1	+	exon-exon	transcript,exon,CDS	0	0	2	1	2	4	2	7
chrIII:11688131-11688336	III	11688132	11688336	crh-1	+	exon-exon	transcript,exon,CDS	34	31	42	19	28	22	107	69
chrIII:11760684-11773681	III	11760685	11773681	gbf-1	-	exon-exon	UTR,transcript,exon,CDS	2	0	2	1	4	3	4	8
chrIII:11764240-11773681	III	11764241	11773681	gbf-1	-	exon-exon	UTR,transcript,exon,CDS	0	3	4	1	3	2	7	6
chrIII:11767902-11768343	III	11767903	11768343	gbf-1	-	exon-exon	transcript,exon,CDS	0	0	0	0	5	0	0	5
chrIII:11767902-11773681	III	11767903	11773681	gbf-1	-	exon-exon	UTR,transcript,exon,CDS	0	13	8	9	9	6	21	24
chrIII:11770197-11773681	III	11770198	11773681	gbf-1	-	exon-exon	UTR,transcript,exon,CDS	11	15	21	12	22	10	47	44
chrIII:11820684-11821364	III	11820685	11821364	maa-1	-	exon-exon	transcript,exon,CDS	0	0	0	3	1	0	0	4
chrIII:11853549-11857350	III	11853550	11857350	Y56A3A.2	-	exon-exon	transcript,exon,CDS	0	2	1	0	0	0	3	0
chrIII:11863398-11865720	III	11863399	11865720	taf-12	-	exon-exon	exon,transcript,CDS	2	2	1	0	0	0	5	0
chrIII:11864946-11866206	III	11864947	11866206	taf-12	-	exon-exon	transcript,exon,CDS	0	2	1	2	0	2	3	4
chrIII:11897005-11898269	III	11897006	11898269	Y56A3A.11	-	exon-exon	UTR,transcript,exon,CDS	1	0	1	2	0	2	2	4
chrIII:11982553-11983682	III	11982554	11983682	Y56A3A.31	+	exon-exon	UTR,exon,transcript,CDS	0	3	0	1	2	0	3	3
chrIII:12193411-12198381	III	12193412	12198381	osm-12	-	exon-exon	transcript,exon,CDS	2	1	3	0	0	0	6	0
chrIII:12329463-12329812	III	12329464	12329812	zip-12	+	exon-exon	transcript,start_codon,exon,CDS	1	4	7	13	25	12	12	50
chrIII:12329463-12330872	III	12329464	12330872	zip-12	+	exon-exon	transcript,start_codon,exon,CDS	5	11	12	18	26	13	28	57
chrIII:12336906-12337351	III	12336907	12337351	zip-1	+	exon-exon	UTR,exon,transcript,CDS	1	0	0	1	2	0	1	3
chrIII:12448104-12450537	III	12448105	12450537	ani-1	-	exon-exon	transcript,exon,CDS	8	3	2	2	5	6	13	13
chrIII:12461317-12461659	III	12461318	12461659	Y49E10.21	+	exon-exon	transcript,exon,CDS	0	0	0	1	1	1	0	3
chrIII:12475692-12481147	III	12475693	12481147	cccp-1	+	exon-exon	transcript,exon,CDS	0	0	4	0	0	0	4	0
chrIII:12480941-12481754	III	12480942	12481754	cccp-1	+	exon-exon	transcript,exon,CDS	2	1	0	0	0	0	3	0
chrIII:12559998-12561879	III	12559999	12561879	Y111B2A.9	-	exon-exon	exon,transcript,CDS	1	2	1	0	0	0	4	0
chrIII:12561314-12561879	III	12561315	12561879	Y111B2A.9	-	exon-exon	transcript,exon,CDS	1	0	1	2	2	1	2	5
chrIII:12619332-12619733	III	12619333	12619733	Y111B2A.12	+	exon-exon	transcript,exon,CDS	0	3	0	0	0	1	3	1
chrIII:12631926-12634929	III	12631927	12634929	pqn-80	+	exon-exon	transcript,exon,CDS	3	3	5	0	1	2	11	3
chrIII:12635547-12635860	III	12635548	12635860	pqn-80	+	exon-exon	transcript,exon,CDS	5	4	3	3	3	3	12	9
chrIII:12644470-12645310	III	12644471	12645310	pqn-80	+	exon-exon	transcript,exon,CDS	0	1	2	2	1	0	3	3
chrIII:12649658-12650328	III	12649659	12650328	pqn-80	+	exon-exon	transcript,exon,CDS	0	3	1	0	1	0	4	1
chrIII:12673676-12678915	III	12673677	12678915	elpc-2	+	exon-exon	UTR,exon,transcript,CDS	0	0	3	0	1	0	3	1
chrIII:12701207-12702365	III	12701208	12702365	Y111B2A.24	+	exon-exon	exon,transcript,CDS	1	1	0	1	2	0	2	3
chrIII:12739983-12742049	III	12739984	12742049	ssl-1	+	exon-exon	transcript,exon,CDS	0	4	1	1	1	3	5	5
chrIII:12786996-12789938	III	12786997	12789938	lgc-37	+	exon-exon	transcript,exon,CDS	2	2	1	0	0	0	5	0
chrIII:12943719-12946227	III	12943720	12946227	unc-25	+	exon-exon	transcript,exon,CDS	3	4	6	1	2	4	13	7
chrIII:13093881-13096916	III	13093882	13096916	pqn-83	-	exon-exon	transcript,exon,CDS	3	2	2	4	6	0	7	10
chrIII:13125391-13130565	III	13125392	13130565	zig-8	+	exon-exon	transcript,exon,CDS	0	0	3	0	1	1	3	2
chrIII:13125391-13132875	III	13125392	13132875	zig-8	+	exon-exon	transcript,exon,CDS	0	2	1	0	1	0	3	1
chrIII:13129137-13130565	III	13129138	13130565	zig-8	+	exon-exon	transcript,exon,CDS	3	7	4	0	1	1	14	2
chrIII:13168012-13169155	III	13168013	13169155	snpc-1.2	-	exon-exon	transcript,exon,CDS	0	0	0	3	0	1	0	4
chrIII:13194528-13194860	III	13194529	13194860	gly-5	+	exon-exon	transcript,exon,CDS	0	0	1	1	0	2	1	3
chrIII:13224730-13225128	III	13224731	13225128	Y43F4A.1	+	exon-exon	transcript,exon,CDS	4	2	1	0	3	1	7	4
chrIII:13277260-13277527	III	13277261	13277527	unc-64	+	exon-exon	UTR,exon,transcript,CDS	1	2	0	0	0	0	3	0
chrIII:13449673-13450746	III	13449674	13450746	cua-1	-	exon-exon	transcript,exon,CDS	1	2	2	0	0	1	5	1
chrIII:13510008-13510551	III	13510009	13510551	mlh-1	-	exon-exon	transcript,exon,CDS	2	1	3	1	4	1	6	6
chrIII:13564249-13564937	III	13564250	13564937	aldo-1	-	exon-exon	UTR,transcript,exon,CDS	1	1	1	0	0	0	3	0
chrIII:13627818-13629054	III	13627819	13629054	arrd-17	-	exon-exon	exon,transcript,CDS	5	0	1	0	0	0	6	0
chrIII:13628801-13629236	III	13628802	13629236	arrd-17	-	exon-exon	transcript,exon,CDS	3	1	0	1	0	0	4	1
chrIII:13719825-13720282	III	13719826	13720282	lit-1	+	exon-exon	transcript,exon,CDS	1	2	3	2	1	2	6	5
chrIII:13728742-13731679	III	13728743	13731679	W06F12.2	-	exon-exon	UTR,transcript,exon,CDS	0	0	1	1	2	0	1	3
chrIV:91985-92910	IV	91986	92910	tpa-1	+	intergenic-exon	UTR,transcript,CDS,exon,not_annotated	3	1	0	1	0	1	4	2
chrIV:91985-93830	IV	91986	93830	tpa-1	+	intergenic-exon	UTR,transcript,CDS,exon,not_annotated	9	4	5	8	15	5	18	28
chrIV:91985-98890	IV	91986	98890	tpa-1	+	intergenic-exon	UTR,transcript,CDS,exon,not_annotated	16	20	17	15	38	13	53	66
chrIV:103932-108287	IV	103933	108287	tpa-1	+	exon-exon	UTR,transcript,exon,CDS	6	4	5	1	6	1	15	8
chrIV:139729-140698	IV	139730	140698	col-99	-	exon-exon	transcript,exon,CDS	3	0	1	0	0	0	4	0
chrIV:140542-141418	IV	140543	141418	col-99	-	exon-exon	transcript,exon,CDS	3	0	1	0	1	0	4	1
chrIV:235397-237450	IV	235398	237450	R02D3.4	-	exon-exon	transcript,start_codon,exon,CDS	0	2	2	0	0	1	4	1
chrIV:340334-347302	IV	340335	347302	cdh-8	+	exon-exon	transcript,exon,CDS	1	1	1	0	0	1	3	1
chrIV:407746-408035	IV	407747	408035	kgb-1	-	exon-exon	transcript,exon,CDS	0	1	3	2	2	0	4	4
chrIV:513835-517669	IV	513836	517669	pig-1	-	exon-exon	exon,transcript,CDS	4	5	7	0	0	1	16	1
chrIV:619228-619773	IV	619229	619773	C18H7.1	+	exon-exon	transcript,exon,CDS	0	1	2	5	4	3	3	12
chrIV:677610-677986	IV	677611	677986	K11H12.5	+	exon-exon	UTR,transcript,exon,CDS	2	1	0	0	0	0	3	0
chrIV:677610-678469	IV	677611	678469	K11H12.5	+	exon-exon	UTR,transcript,exon,CDS	10	3	10	48	52	26	23	126
chrIV:851993-852438	IV	851994	852438	lem-4	-	exon-exon	transcript,exon,CDS	3	2	4	8	4	1	9	13
chrIV:928381-928991	IV	928382	928991	lgc-30	+	exon-exon	transcript,exon,CDS	7	6	4	1	4	3	17	8
chrIV:928882-929705	IV	928883	929705	lgc-30	+	exon-exon	transcript,exon,CDS	1	3	0	0	1	0	4	1
chrIV:981559-981993	IV	981560	981993	plx-1	+	exon-exon	transcript,exon,CDS	0	1	1	3	0	1	2	4
chrIV:1007536-1008604	IV	1007537	1008604	Y55F3AM.9	-	exon-exon	UTR,transcript,exon,CDS	1	0	0	2	2	5	1	9
chrIV:1015442-1015993	IV	1015443	1015993	Y55F3AM.3	+	exon-exon	UTR,transcript,exon,CDS	0	0	3	0	0	0	3	0
chrIV:1111976-1112546	IV	1111977	1112546	srx-14	-	exon-exon	transcript,exon,CDS	0	0	4	0	2	0	4	2
chrIV:1174636-1174970	IV	1174637	1174970	cec-2	+	exon-exon	exon,transcript,CDS	1	3	1	1	4	2	5	7
chrIV:1386214-1388703	IV	1386215	1388703	nhr-41	+	exon-exon	UTR,transcript,exon,CDS	5	5	14	12	14	5	24	31
chrIV:1412840-1413213	IV	1412841	1413213	Y77E11A.7	-	exon-exon	exon,transcript,CDS	3	2	4	0	1	0	9	1
chrIV:1417703-1418679	IV	1417704	1418679	Y77E11A.7	-	exon-exon	transcript,exon,CDS	6	6	7	10	10	4	19	24
chrIV:1499861-1500984	IV	1499862	1500984	Y77E11A.1	+	exon-exon	UTR,transcript,exon,CDS	1	0	5	2	1	0	6	3
chrIV:1572112-1572465	IV	1572113	1572465	npp-8	-	exon-exon	transcript,exon,CDS	2	3	2	1	7	1	7	9
chrIV:1610865-1611242	IV	1610866	1611242	dsl-3	+	exon-exon	UTR,transcript,exon,CDS	0	0	1	2	4	0	1	6
chrIV:1641582-1642086	IV	1641583	1642086	nhr-274	-	exon-exon	transcript,exon,CDS	0	4	5	0	2	3	9	5
chrIV:1673810-1674298	IV	1673811	1674298	Y41D4B.1	+	exon-exon	transcript,exon,CDS	10	10	6	2	4	2	26	8
chrIV:1731156-1731506	IV	1731157	1731506	Y41D4A.5	-	exon-exon	UTR,transcript,exon,CDS	1	1	0	1	1	3	2	5
chrIV:1860835-1865469	IV	1860836	1865469	egl-4	+	exon-exon	UTR,transcript,exon,CDS	17	13	18	11	14	7	48	32
chrIV:1933689-1938199	IV	1933690	1938199	denn-4	+	exon-exon	transcript,exon,CDS	15	15	21	11	17	8	51	36
chrIV:1943588-1944944	IV	1943589	1944944	denn-4	+	exon-exon	transcript,exon,CDS	1	6	3	3	7	3	10	13
chrIV:1943588-1946169	IV	1943589	1946169	denn-4	+	exon-exon	transcript,exon,CDS	0	1	0	1	2	0	1	3
chrIV:1945830-1946169	IV	1945831	1946169	denn-4	+	exon-exon	transcript,exon,CDS	1	2	0	0	0	0	3	0
chrIV:1965857-1966436	IV	1965858	1966436	Y48A5A.1	+	exon-exon	transcript,exon,CDS	5	4	4	1	2	5	13	8
chrIV:1986267-1986737	IV	1986268	1986737	Y76B12C.6	+	exon-exon	transcript,exon,CDS	0	0	0	0	3	0	0	3
chrIV:2000901-2001310	IV	2000902	2001310	xpc-1	+	exon-exon	transcript,exon,CDS	0	2	0	0	1	2	2	3
chrIV:2019243-2021132	IV	2019244	2021132	cpsf-1	-	exon-exon	transcript,exon,CDS	4	7	7	3	2	3	18	8
chrIV:2027470-2030384	IV	2027471	2030384	cpsf-1	-	exon-exon	transcript,exon,CDS	0	0	1	2	2	2	1	6
chrIV:2029045-2030384	IV	2029046	2030384	cpsf-1	-	exon-exon	transcript,exon,CDS	2	0	4	3	0	1	6	4
chrIV:2051494-2051826	IV	2051495	2051826	R05C11.4	+	intergenic-exon	transcript,CDS,exon,not_annotated	1	0	4	0	0	0	5	0
chrIV:2070543-2070859	IV	2070544	2070859	arrd-26	+	exon-exon	transcript,exon,CDS	1	4	2	0	1	1	7	2
chrIV:2109696-2110783	IV	2109697	2110783	che-6	-	intron-exon	exon,transcript,CDS	1	1	1	0	0	0	3	0
chrIV:2154970-2155396	IV	2154971	2155396	gcy-37	-	exon-exon	transcript,exon,CDS	0	1	0	0	2	1	1	3
chrIV:2163349-2164872	IV	2163350	2164872	C54E4.4	-	exon-intergenic	transcript,not_annotated,exon,CDS	2	0	2	1	1	0	4	2
chrIV:2188110-2189843	IV	2188111	2189843	Y71G10AL.1	+	exon-exon	transcript,exon,CDS	0	1	1	3	3	3	2	9
chrIV:2188110-2191545	IV	2188111	2191545	Y71G10AL.1	+	exon-exon	transcript,exon,CDS	0	2	1	1	0	5	3	6
chrIV:2188110-2192703	IV	2188111	2192703	Y71G10AL.1	+	exon-exon	transcript,exon,CDS	0	1	0	0	3	1	1	4
chrIV:2206414-2208052	IV	2206415	2208052	Y71G10AR.4	+	exon-exon	transcript,exon,CDS	2	0	0	1	0	2	2	3
chrIV:2227079-2227474	IV	2227080	2227474	T04C4.1	+	exon-exon	transcript,exon,CDS	18	16	15	12	17	12	49	41
chrIV:2228257-2230106	IV	2228258	2230106	T04C4.1	+	exon-exon	exon,transcript,CDS	0	0	4	1	1	1	4	3
chrIV:2228257-2233906	IV	2228258	2233906	T04C4.1	+	exon-exon	exon,transcript,CDS	1	2	0	0	0	0	3	0
chrIV:2229795-2230106	IV	2229796	2230106	T04C4.1	+	exon-exon	transcript,exon,CDS	9	6	9	21	12	12	24	45
chrIV:2230693-2230962	IV	2230694	2230962	T04C4.1	+	exon-exon	transcript,exon,CDS	4	0	3	4	0	3	7	7
chrIV:2266197-2267311	IV	2266198	2267311	M70.5	-	exon-exon	transcript,exon,CDS	1	1	1	0	4	2	3	6
chrIV:2272927-2273456	IV	2272928	2273456	M70.5	-	exon-exon	transcript,exon,CDS	3	3	4	6	2	3	10	11
chrIV:2278891-2279181	IV	2278892	2279181	lin-1	-	exon-exon	UTR,transcript,exon,CDS	5	4	6	22	44	18	15	84
chrIV:2309522-2311171	IV	2309523	2311171	vha-11	-	exon-exon	transcript,exon,CDS	2	1	0	2	0	0	3	2
chrIV:2342528-2342808	IV	2342529	2342808	ppgn-1	-	exon-exon	transcript,exon,CDS	2	3	0	1	2	1	5	4
chrIV:2351508-2351879	IV	2351509	2351879	tftc-1	+	exon-exon	transcript,exon,CDS	3	4	2	2	0	0	9	2
chrIV:2357634-2358989	IV	2357635	2358989	tftc-1	+	exon-exon	transcript,exon,CDS	0	3	0	0	1	1	3	2
chrIV:2357634-2361673	IV	2357635	2361673	tftc-1	+	exon-exon	transcript,exon,CDS	0	1	0	2	0	1	1	3
chrIV:2372639-2373269	IV	2372640	2373269	tftc-1	+	exon-exon	transcript,exon,CDS	0	2	0	1	2	1	2	4
chrIV:2375823-2379002	IV	2375824	2379002	tftc-1	+	exon-exon	transcript,exon,CDS	1	0	3	0	0	1	4	1
chrIV:2390820-2391249	IV	2390821	2391249	eri-5	+	exon-exon	transcript,start_codon,exon,CDS	1	7	3	8	3	5	11	16
chrIV:2390820-2393358	IV	2390821	2393358	eri-5	+	exon-exon	transcript,start_codon,exon,CDS	0	1	4	4	3	1	5	8
chrIV:2392021-2393661	IV	2392022	2393661	eri-5	+	exon-exon	transcript,exon,CDS	1	0	4	1	1	2	5	4
chrIV:2399827-2400590	IV	2399828	2400590	Y38F2AR.12	-	exon-exon	exon,transcript,CDS	0	0	2	2	1	1	2	4
chrIV:2403910-2404482	IV	2403911	2404482	Y38F2AR.12	-	exon-exon	transcript,exon,CDS	1	1	0	0	1	2	2	3
chrIV:2499193-2502025	IV	2499194	2502025	Y69A2AR.16	+	exon-exon	transcript,exon,CDS	2	0	1	0	0	0	3	0
chrIV:2499193-2504497	IV	2499194	2504497	Y69A2AR.16	+	exon-exon	transcript,exon,CDS	1	4	0	1	0	0	5	1
chrIV:2515056-2515385	IV	2515057	2515385	Y69A2AR.16	+	exon-exon	transcript,exon,CDS	4	1	2	3	4	4	7	11
chrIV:2547106-2547894	IV	2547107	2547894	sprr-3	+	exon-exon	transcript,exon,CDS	2	0	4	0	0	0	6	0
chrIV:2652817-2654001	IV	2652818	2654001	Y69A2AR.31	-	exon-exon	transcript,exon,CDS	16	23	25	3	5	2	64	10
chrIV:2659302-2664003	IV	2659303	2664003	Y69A2AR.31	-	exon-exon	UTR,transcript,exon,CDS	1	1	0	0	4	0	2	4
chrIV:2706134-2706602	IV	2706135	2706602	ubc-8	-	exon-exon	transcript,exon,CDS	20	8	17	12	28	8	45	48
chrIV:2768164-2768629	IV	2768165	2768629	Y54G2A.11	-	exon-exon	transcript,exon,CDS	4	1	4	9	6	1	9	16
chrIV:2770668-2771109	IV	2770669	2771109	Y54G2A.11	-	exon-exon	transcript,exon,CDS	1	1	0	1	4	0	2	5
chrIV:2849727-2850129	IV	2849728	2850129	Y54G2A.40	+	exon-exon	transcript,exon,CDS	9	3	5	3	4	2	17	9
chrIV:2968810-2969325	IV	2968811	2969325	lad-2	-	exon-exon	transcript,exon,CDS	0	1	2	0	0	2	3	2
chrIV:2973460-2973962	IV	2973461	2973962	lad-2	-	exon-exon	transcript,exon,CDS	2	4	2	1	1	0	8	2
chrIV:3028444-3028942	IV	3028445	3028942	ndnf-1	-	exon-exon	UTR,transcript,exon,CDS	1	0	0	7	1	4	1	12
chrIV:3116621-3121681	IV	3116622	3121681	mca-3	-	exon-exon	transcript,exon,CDS	0	4	5	2	2	4	9	8
chrIV:3222441-3225884	IV	3222442	3225884	Y67D8A.2	+	exon-exon	UTR,transcript,exon,CDS	0	3	2	1	1	2	5	4
chrIV:3380912-3381152	IV	3380913	3381152	B0546.3	-	exon-exon	transcript,exon,CDS	1	0	0	2	1	0	1	3
chrIV:3615457-3616232	IV	3615458	3616232	cha-1	-	exon-exon	transcript,exon,CDS	1	3	4	1	4	0	8	5
chrIV:3684831-3686865	IV	3684832	3686865	map-1	-	exon-exon	UTR,transcript,exon,CDS	0	0	0	1	1	1	0	3
chrIV:3689555-3689875	IV	3689556	3689875	taf-6.2	-	exon-exon	transcript,exon,CDS	0	0	3	0	0	0	3	0
chrIV:3718929-3719867	IV	3718930	3719867	Y37E11AM.3	-	exon-exon	UTR,transcript,exon,CDS	0	0	0	0	6	4	0	10
chrIV:3870641-3871439	IV	3870642	3871439	F37C4.4	+	exon-exon	transcript,exon,CDS	1	4	1	4	15	10	6	29
chrIV:3989542-3991440	IV	3989543	3991440	clec-78	+	exon-exon	transcript,exon,CDS	0	0	0	1	0	2	0	3
chrIV:4044727-4044992	IV	4044728	4044992	cdc-73	+	exon-exon	transcript,exon,CDS	3	0	1	0	2	2	4	4
chrIV:4044727-4045479	IV	4044728	4045479	cdc-73	+	exon-exon	transcript,exon,CDS	4	0	1	1	1	0	5	2
chrIV:4044727-4046306	IV	4044728	4046306	cdc-73	+	exon-exon	transcript,exon,CDS	2	0	4	2	8	1	6	11
chrIV:4103999-4104389	IV	4104000	4104389	ubc-1	+	exon-exon	transcript,exon,CDS	0	1	0	1	2	1	1	4
chrIV:4295730-4297757	IV	4295731	4297757	F15E6.9	-	exon-exon	transcript,exon,CDS	2	1	2	0	2	0	5	2
chrIV:4497868-4499821	IV	4497869	4499821	gbb-2	-	exon-exon	transcript,exon,CDS	10	3	5	0	2	1	18	3
chrIV:4577917-4580287	IV	4577918	4580287	F28E10.1	+	exon-exon	transcript,exon,CDS	5	3	6	0	0	1	14	1
chrIV:4577917-4586372	IV	4577918	4586372	F28E10.1	+	exon-exon	transcript,exon,CDS	1	3	2	0	0	0	6	0
chrIV:4577917-4587504	IV	4577918	4587504	F28E10.1	+	exon-exon	transcript,exon,CDS	1	3	0	0	0	0	4	0
chrIV:4578785-4581458	IV	4578786	4581458	F28E10.1	+	exon-exon	transcript,exon,CDS	0	1	2	0	0	0	3	0
chrIV:4992815-4993396	IV	4992816	4993396	str-162	+	exon-exon	transcript,exon,CDS	3	0	0	0	0	0	3	0
chrIV:5443712-5444242	IV	5443713	5444242	mgl-3	+	exon-exon	transcript,exon,CDS	0	2	1	0	1	0	3	1
chrIV:5445481-5446409	IV	5445482	5446409	mgl-3	+	exon-exon	UTR,transcript,exon,CDS	14	25	23	6	6	3	62	15
chrIV:5551133-5554376	IV	5551134	5554376	T12E12.1	+	exon-exon	UTR,exon,transcript,CDS	9	14	10	3	21	3	33	27
chrIV:5900898-5901413	IV	5900899	5901413	H04M03.12	-	exon-exon	transcript,exon,CDS	3	0	1	0	0	0	4	0
chrIV:5976251-5976745	IV	5976252	5976745	unc-44	+	exon-exon	transcript,exon,CDS	9	4	1	2	0	0	14	2
chrIV:5984567-5984980	IV	5984568	5984980	unc-44	+	exon-exon	transcript,exon,CDS	1	0	2	1	0	0	3	1
chrIV:6101421-6102976	IV	6101422	6102976	lag-1	+	exon-exon	UTR,transcript,exon,CDS	0	0	0	1	0	2	0	3
chrIV:6158320-6158862	IV	6158321	6158862	unc-77	-	exon-exon	transcript,exon,CDS	2	0	1	0	0	1	3	1
chrIV:6447334-6449338	IV	6447335	6449338	lgc-10	-	exon-exon	transcript,exon,CDS	0	3	0	0	0	0	3	0
chrIV:6563767-6564370	IV	6563768	6564370	best-9	+	exon-exon	transcript,exon,CDS	0	0	0	1	2	0	0	3
chrIV:6570718-6572336	IV	6570719	6572336	bicd-1	-	exon-exon	UTR,transcript,exon,CDS	0	0	4	0	0	0	4	0
chrIV:6986304-6986935	IV	6986305	6986935	prkl-1	-	exon-exon	transcript,start_codon,exon,CDS	0	0	0	1	1	1	0	3
chrIV:7394587-7396300	IV	7394588	7396300	pitr-1	+	exon-exon	transcript,exon,CDS	0	0	0	4	0	0	0	4
chrIV:7437478-7437859	IV	7437479	7437859	unc-82	+	exon-exon	transcript,exon,CDS	0	0	5	2	3	1	5	6
chrIV:7621014-7624893	IV	7621015	7624893	tag-80	+	exon-exon	UTR,transcript,exon,CDS	4	4	4	0	0	1	12	1
chrIV:7624528-7624893	IV	7624529	7624893	tag-80	+	exon-exon	transcript,exon,CDS	2	1	0	0	0	0	3	0
chrIV:8197427-8198630	IV	8197428	8198630	wsp-1	-	exon-exon	transcript,exon,CDS	2	2	5	0	0	2	9	2
chrIV:8231522-8231836	IV	8231523	8231836	nhr-66	-	exon-exon	UTR,transcript,exon,CDS	1	0	2	0	0	1	3	1
chrIV:8235824-8236602	IV	8235825	8236602	nhr-66	-	exon-exon	UTR,transcript,exon,CDS	0	1	0	2	0	2	1	4
chrIV:8505568-8509401	IV	8505569	8509401	tag-77	-	exon-exon	transcript,exon,CDS	0	0	3	0	0	0	3	0
chrIV:8716466-8716825	IV	8716467	8716825	H23L24.2	+	exon-exon	transcript,exon,CDS	0	3	0	0	0	0	3	0
chrIV:8857604-8859881	IV	8857605	8859881	alp-1	+	exon-exon	transcript,exon,CDS	2	6	4	0	0	1	12	1
chrIV:9209093-9209576	IV	9209094	9209576	wnk-1	+	exon-exon	UTR,transcript,exon,CDS	1	4	2	0	2	1	7	3
chrIV:9391009-9393296	IV	9391010	9393296	daf-15	+	exon-exon	transcript,exon,CDS	1	0	2	0	0	0	3	0
chrIV:9436709-9438353	IV	9436710	9438353	F59B8.1	+	exon-exon	UTR,transcript,exon,CDS	2	1	0	0	0	1	3	1
chrIV:9571554-9571949	IV	9571555	9571949	npr-2	-	exon-exon	transcript,start_codon,exon,CDS	2	2	0	0	0	0	4	0
chrIV:9664945-9666869	IV	9664946	9666869	nhr-34	-	exon-exon	transcript,exon,CDS	2	0	1	0	0	0	3	0
chrIV:9922935-9924039	IV	9922936	9924039	dur-1	-	exon-exon	UTR,transcript,exon,CDS	0	2	2	4	11	2	4	17
chrIV:9923247-9924758	IV	9923248	9924758	dur-1	-	exon-exon	UTR,transcript,exon,CDS	0	0	3	9	3	2	3	14
chrIV:10170739-10171744	IV	10170740	10171744	pxf-1	-	exon-exon	UTR,transcript,exon,CDS	2	0	2	3	4	2	4	9
chrIV:10340109-10340556	IV	10340110	10340556	unc-43	-	exon-exon	UTR,transcript,exon,CDS	0	3	1	0	0	0	4	0
chrIV:10500445-10501126	IV	10500446	10501126	tax-6	-	exon-exon	UTR,transcript,exon,CDS	3	1	0	0	2	0	4	2
chrIV:10812899-10814153	IV	10812900	10814153	miz-1	+	exon-exon	exon,transcript,CDS	0	0	0	3	1	0	0	4
chrIV:10931629-10931951	IV	10931630	10931951	dnc-1	-	exon-exon	transcript,exon,CDS	0	3	5	0	0	0	8	0
chrIV:11042928-11046079	IV	11042929	11046079	kdin-1	+	exon-exon	transcript,exon,CDS	1	5	3	0	1	1	9	2
chrIV:11275680-11276616	IV	11275681	11276616	gtl-2	+	exon-exon	transcript,exon,CDS	3	1	8	14	29	19	12	62
chrIV:11694870-11695569	IV	11694871	11695569	ZK792.7	+	exon-exon	transcript,exon,CDS	2	7	1	0	0	0	10	0
chrIV:11722519-11723085	IV	11722520	11723085	magi-1	+	exon-exon	UTR,transcript,exon,CDS	10	3	7	4	4	2	20	10
chrIV:11757466-11761064	IV	11757467	11761064	T12A7.2	-	exon-exon	UTR,transcript,exon,CDS	2	0	3	0	0	0	5	0
chrIV:11786097-11787798	IV	11786098	11787798	H01G02.3	-	exon-exon	UTR,transcript,exon,CDS	0	2	2	0	0	0	4	0
chrIV:11786097-11789012	IV	11786098	11789012	H01G02.3	-	exon-exon	UTR,transcript,exon,CDS	3	5	4	0	1	1	12	2
chrIV:11816746-11817019	IV	11816747	11817019	M117.1	+	exon-exon	transcript,exon,CDS	0	3	0	0	0	0	3	0
chrIV:12159469-12163053	IV	12159470	12163053	eri-12	+	exon-exon	UTR,transcript,exon,CDS	0	3	0	0	0	0	3	0
chrIV:12353143-12353929	IV	12353144	12353929	best-22	+	exon-exon	transcript,exon,CDS	0	1	0	1	3	3	1	7
chrIV:12550447-12551499	IV	12550448	12551499	ZK795.1	+	exon-exon	transcript,exon,CDS	6	9	19	21	22	10	34	53
chrIV:12654494-12654894	IV	12654495	12654894	wdfy-3	+	exon-exon	transcript,exon,CDS	22	15	28	12	19	9	65	40
chrIV:12662530-12663122	IV	12662531	12663122	wdfy-3	+	exon-exon	transcript,exon,CDS	4	0	0	0	0	0	4	0
chrIV:12667993-12668702	IV	12667994	12668702	wdfy-3	+	exon-exon	transcript,exon,CDS	2	3	2	2	1	0	7	3
chrIV:12776125-12777954	IV	12776126	12777954	unc-31	+	exon-exon	transcript,exon,CDS	1	2	0	0	0	0	3	0
chrIV:13014613-13015115	IV	13014614	13015115	mbk-2	+	exon-exon	transcript,exon,CDS	25	31	36	49	59	28	92	136
chrIV:13014613-13024618	IV	13014614	13024618	mbk-2	+	exon-exon	transcript,exon,CDS	3	3	4	0	3	1	10	4
chrIV:13023833-13024618	IV	13023834	13024618	mbk-2	+	exon-exon	transcript,exon,CDS	3	6	9	1	1	2	18	4
chrIV:13031593-13033930	IV	13031594	13033930	mbk-2	+	exon-exon	UTR,transcript,exon,CDS	0	1	2	0	0	0	3	0
chrIV:13236139-13236585	IV	13236140	13236585	JC8.2	-	exon-exon	UTR,exon,transcript,CDS	0	0	0	0	0	3	0	3
chrIV:13365830-13366736	IV	13365831	13366736	srsx-25	+	exon-exon	transcript,exon,CDS	2	1	1	8	5	0	4	13
chrIV:13439701-13440502	IV	13439702	13440502	mam-3	-	exon-exon	transcript,exon,CDS	0	0	3	0	0	0	3	0
chrIV:13485526-13486992	IV	13485527	13486992	tbc-9	-	exon-exon	exon,transcript,CDS	0	1	1	6	1	2	2	9
chrIV:13497765-13499314	IV	13497766	13499314	tbc-9	-	exon-exon	transcript,exon,CDS	1	0	3	0	2	3	4	5
chrIV:13572611-13572979	IV	13572612	13572979	qui-1	+	exon-exon	transcript,exon,CDS	0	0	1	0	2	1	1	3
chrIV:13702617-13703156	IV	13702618	13703156	tlp-1	-	exon-exon	transcript,exon,CDS	1	2	0	5	8	3	3	16
chrIV:14304520-14305487	IV	14304521	14305487	Y64G10A.7	+	exon-exon	transcript,exon,CDS	1	2	0	3	0	0	3	3
chrIV:14671195-14671861	IV	14671196	14671861	anoh-2	+	exon-exon	transcript,exon,CDS	4	1	2	0	0	0	7	0
chrIV:14955510-14956692	IV	14955511	14956692	Y41E3.1	-	exon-exon	UTR,exon,transcript,CDS	4	2	1	1	4	0	7	5
chrIV:15022065-15022492	IV	15022066	15022492	Y41E3.7	+	exon-exon	UTR,transcript,exon,CDS	7	4	8	4	1	3	19	8
chrIV:15461284-15467732	IV	15461285	15467732	ntl-11	-	exon-exon	UTR,transcript,exon,CDS	6	3	2	1	1	4	11	6
chrIV:15516537-15518787	IV	15516538	15518787	Y73F8A.32	-	exon-exon	transcript,exon	4	1	0	0	1	0	5	1
chrIV:15703359-15705538	IV	15703360	15705538	Y105C5A.15	+	exon-exon	transcript,exon,CDS	3	1	0	0	1	0	4	1
chrIV:15718119-15719529	IV	15718120	15719529	Y105C5A.15	+	exon-exon	transcript,exon,CDS	0	0	0	0	5	0	0	5
chrIV:16170072-16170621	IV	16170073	16170621	gln-3	-	exon-exon	UTR,transcript,exon,CDS	2	2	2	1	3	10	6	14
chrIV:16647299-16647564	IV	16647300	16647564	set-26	-	exon-exon	transcript,exon,CDS	3	2	6	1	6	4	11	11
chrIV:16666868-16667515	IV	16666869	16667515	sta-1	+	exon-exon	exon,transcript,CDS	2	0	0	0	1	2	2	3
chrIV:16850156-16852472	IV	16850157	16852472	map-2	-	exon-exon	transcript,exon,CDS	1	1	5	3	2	0	7	5
chrIV:16862391-16862831	IV	16862392	16862831	mel-46	-	exon-exon	transcript,exon,CDS	5	1	4	2	4	5	10	11
chrIV:16951384-16952729	IV	16951385	16952729	Y116A8C.13	+	exon-exon	UTR,transcript,exon,CDS	1	0	2	0	0	0	3	0
chrIV:17076773-17078099	IV	17076774	17078099	Y116A8C.25	-	exon-exon	transcript,exon,CDS	1	0	0	0	3	1	1	4
chrIV:17098591-17099454	IV	17098592	17099454	bca-2	-	exon-exon	UTR,transcript,exon,CDS	7	10	15	17	24	8	32	49
chrIV:17106971-17108034	IV	17106972	17108034	sfa-1	-	exon-exon	transcript,exon,CDS	2	2	0	0	0	0	4	0
chrV:20824-21090	V	20825	21090	egl-8	+	exon-exon	UTR,exon,transcript,CDS	0	2	1	0	0	0	3	0
chrV:28381-29515	V	28382	29515	egl-8	+	exon-exon	transcript,exon,CDS	1	2	1	0	0	0	4	0
chrV:70790-79506	V	70791	79506	daam-1	-	exon-exon	transcript,exon,CDS	0	3	0	0	0	0	3	0
chrV:310114-310389	V	310115	310389	phf-10	-	exon-exon	transcript,exon,CDS	2	2	2	1	4	3	6	8
chrV:954535-955015	V	954536	955015	sqv-6	-	exon-exon	exon,transcript,CDS	4	7	6	3	4	1	17	8
chrV:958604-959016	V	958605	959016	sqv-6	-	exon-exon	transcript,exon,CDS	11	15	21	12	18	12	47	42
chrV:1122044-1123731	V	1122045	1123731	W07B8.3	+	exon-exon	UTR,exon,transcript,CDS	0	0	3	0	0	0	3	0
chrV:1176723-1177270	V	1176724	1177270	T21H3.1	+	exon-exon	exon,start_codon,transcript,CDS	0	0	0	1	3	6	0	10
chrV:1188334-1193104	V	1188335	1193104	Y50D4A.4	-	exon-exon	transcript,exon,CDS	0	3	2	0	3	3	5	6
chrV:1394614-1397235	V	1394615	1397235	snt-5	-	exon-exon	transcript,exon,CDS	0	0	2	2	5	4	2	11
chrV:1819940-1820415	V	1819941	1820415	gly-7	-	exon-exon	exon,transcript,CDS	2	2	5	2	2	2	9	6
chrV:1929421-1930030	V	1929422	1930030	T06A1.5	+	exon-exon	transcript,exon,CDS	0	0	0	1	2	0	0	3
chrV:1944954-1951849	V	1944955	1951849	glb-25	+	exon-exon	transcript,start_codon,exon,CDS	1	0	2	0	0	0	3	0
chrV:2222064-2222927	V	2222065	2222927	nhr-128	+	exon-exon	UTR,transcript,exon,CDS	18	10	14	5	17	9	42	31
chrV:2642701-2643080	V	2642702	2643080	W02H5.2	+	exon-exon	transcript,exon,CDS	3	0	1	0	0	1	4	1
chrV:2685722-2687035	V	2685723	2687035	kel-8	+	exon-exon	transcript,exon,CDS	13	11	11	8	6	5	35	19
chrV:2783365-2784718	V	2783366	2784718	ketn-1	-	exon-exon	transcript,exon,CDS	1	2	0	0	0	0	3	0
chrV:3751725-3752293	V	3751726	3752293	Y39H10A.6	-	exon-exon	transcript,exon,CDS	2	1	0	3	0	1	3	4
chrV:3751725-3755797	V	3751726	3755797	Y39H10A.6	-	exon-exon	UTR,transcript,exon,CDS	0	0	5	0	0	0	5	0
chrV:3754755-3755471	V	3754756	3755471	Y39H10A.6	-	exon-exon	transcript,exon,CDS	2	0	4	0	1	0	6	1
chrV:3755340-3755797	V	3755341	3755797	Y39H10A.6	-	exon-exon	UTR,transcript,exon,CDS	0	0	0	3	1	0	0	4
chrV:3816632-3817600	V	3816633	3817600	H10D18.5	-	exon-exon	transcript,exon,CDS	2	3	3	0	2	1	8	3
chrV:3816632-3820194	V	3816633	3820194	H10D18.5	-	exon-exon	transcript,exon,CDS	7	10	5	0	3	0	22	3
chrV:3818515-3820194	V	3818516	3820194	H10D18.5	-	exon-exon	transcript,exon,CDS	8	7	5	1	2	5	20	8
chrV:4204722-4205710	V	4204723	4205710	H43I07.1	+	exon-exon	UTR,transcript,exon,CDS	3	0	3	0	4	3	6	7
chrV:4355345-4356154	V	4355346	4356154	F32D1.3	-	exon-exon	transcript,exon,CDS	5	11	11	8	1	5	27	14
chrV:4355345-4358307	V	4355346	4358307	F32D1.3	-	exon-exon	transcript,exon,CDS	2	8	4	1	5	0	14	6
chrV:4452786-4453250	V	4452787	4453250	gnrr-5	-	exon-exon	transcript,exon,CDS	0	0	4	0	0	0	4	0
chrV:4497462-4505905	V	4497463	4505905	unc-62	+	exon-exon	UTR,exon,transcript,CDS	0	0	4	0	0	0	4	0
chrV:4503962-4505905	V	4503963	4505905	unc-62	+	exon-exon	UTR,transcript,exon,CDS	3	3	2	7	5	2	8	14
chrV:4521759-4522591	V	4521760	4522591	sos-1	-	exon-exon	transcript,exon,CDS	2	3	5	5	6	5	10	16
chrV:4571728-4572388	V	4571729	4572388	Y61A9LA.3	+	exon-exon	transcript,exon,CDS	235	175	189	111	147	97	599	355
chrV:4576274-4576607	V	4576275	4576607	Y61A9LA.3	+	exon-exon	transcript,exon,CDS	0	0	0	0	3	2	0	5
chrV:4825070-4826344	V	4825071	4826344	hsp-6	-	exon-exon	exon,transcript,CDS	0	3	0	0	0	0	3	0
chrV:6011100-6011352	V	6011101	6011352	fos-1	+	exon-exon	UTR,transcript,exon,CDS	1	2	0	0	0	2	3	2
chrV:6428045-6429914	V	6428046	6429914	alh-4	-	exon-exon	UTR,transcript,exon,CDS	0	2	1	0	2	0	3	2
chrV:6471881-6472995	V	6471882	6472995	unc-83	+	exon-exon	UTR,transcript,exon,CDS	1	0	0	2	0	1	1	3
chrV:6680941-6681573	V	6680942	6681573	egl-46	-	exon-exon	UTR,transcript,exon,CDS	0	3	0	0	0	0	3	0
chrV:6907607-6910302	V	6907608	6910302	unc-68	-	exon-exon	transcript,exon,CDS	5	1	0	0	0	0	6	0
chrV:6908833-6910302	V	6908834	6910302	unc-68	-	exon-exon	transcript,exon,CDS	14	21	24	1	2	4	59	7
chrV:7770695-7771930	V	7770696	7771930	frpr-3	+	intergenic-exon	exon,CDS,transcript,not_annotated	3	0	1	0	1	0	4	1
chrV:7771266-7771930	V	7771267	7771930	frpr-3	+	intergenic-exon	exon,CDS,transcript,not_annotated	3	1	1	0	0	0	5	0
chrV:8109787-8110516	V	8109788	8110516	myo-5	+	exon-exon	transcript,exon,CDS	0	0	4	3	7	1	4	11
chrV:8193110-8194540	V	8193111	8194540	F20D6.10	-	exon-exon	transcript,exon,CDS	0	1	0	1	1	1	1	3
chrV:8422054-8422736	V	8422055	8422736	lmd-3	-	exon-exon	UTR,transcript,exon,CDS	0	3	1	0	2	2	4	4
chrV:9391870-9396955	V	9391871	9396955	hum-2	+	exon-exon	transcript,exon,CDS	1	3	0	0	2	0	4	2
chrV:9446302-9449688	V	9446303	9449688	H24G06.1	+	exon-exon	UTR,transcript,exon,CDS	2	1	2	6	33	9	5	48
chrV:9457844-9459475	V	9457845	9459475	H24G06.1	+	exon-exon	transcript,exon,CDS	2	1	2	0	2	0	5	2
chrV:9558884-9560007	V	9558885	9560007	rgef-1	-	exon-exon	transcript,exon,CDS	3	2	7	1	0	0	12	1
chrV:9578035-9578848	V	9578036	9578848	F25B3.2	+	exon-exon	transcript,exon,CDS	2	3	4	13	13	2	9	28
chrV:9610494-9611364	V	9610495	9611364	dop-2	+	exon-exon	transcript,exon,CDS	0	0	4	0	0	0	4	0
chrV:9732514-9733429	V	9732515	9733429	drap-1	+	exon-exon	UTR,transcript,exon,CDS	11	7	3	0	0	4	21	4
chrV:9737468-9738435	V	9737469	9738435	aqp-4	+	intergenic-exon	transcript,CDS,exon,not_annotated	5	0	1	0	0	0	6	0
chrV:9858475-9859963	V	9858476	9859963	lsy-12	-	exon-exon	UTR,transcript,exon,CDS	1	2	5	2	0	0	8	2
chrV:9905380-9905809	V	9905381	9905809	egl-47	+	exon-exon	transcript,exon,CDS	1	3	6	0	1	3	10	4
chrV:10044294-10045718	V	10044295	10045718	F57A8.1	+	exon-exon	transcript,exon,CDS	1	2	0	0	1	0	3	1
chrV:10248906-10250676	V	10248907	10250676	akt-1	+	exon-exon	UTR,transcript,exon,CDS	15	16	23	4	6	6	54	16
chrV:10331078-10332112	V	10331079	10332112	crm-1	-	exon-exon	UTR,transcript,exon,CDS	0	0	1	1	5	2	1	8
chrV:10468516-10471116	V	10468517	10471116	egl-9	+	exon-exon	UTR,exon,transcript,CDS	4	0	10	2	4	2	14	8
chrV:10860801-10865432	V	10860802	10865432	saeg-1	-	exon-exon	transcript,exon,CDS	1	2	0	0	0	0	3	0
chrV:11175937-11176723	V	11175938	11176723	gpa-1	-	exon-exon	transcript,exon,CDS	114	85	89	19	53	21	288	93
chrV:11536055-11536696	V	11536056	11536696	ccch-1	+	exon-exon	transcript,exon,CDS	11	18	16	28	49	15	45	92
chrV:11632711-11635372	V	11632712	11635372	sipa-1	-	exon-exon	transcript,exon,CDS	2	1	0	0	0	1	3	1
chrV:11712501-11715903	V	11712502	11715903	tre-3	-	exon-exon	UTR,transcript,exon,CDS	0	0	3	0	0	0	3	0
chrV:11835957-11839385	V	11835958	11839385	nphp-4	-	exon-exon	transcript,exon,CDS	0	0	3	0	0	0	3	0
chrV:11920156-11920959	V	11920157	11920959	R31.2	+	exon-exon	UTR,transcript,exon,CDS	3	1	2	3	3	0	6	6
chrV:11925610-11926830	V	11925611	11926830	osm-6	-	exon-exon	transcript,exon,CDS	1	2	1	1	0	1	4	2
chrV:12016864-12017793	V	12016865	12017793	pkc-1	-	exon-exon	transcript,exon,CDS	0	3	0	1	0	0	3	1
chrV:12023602-12024160	V	12023603	12024160	pkc-1	-	exon-exon	UTR,transcript,exon,CDS	3	0	0	1	0	0	3	1
chrV:12035526-12035985	V	12035527	12035985	kup-1	-	exon-exon	transcript,exon,CDS	1	2	1	0	1	0	4	1
chrV:12035526-12037141	V	12035527	12037141	kup-1	-	exon-exon	transcript,exon,CDS	1	0	5	0	1	0	6	1
chrV:12222140-12222679	V	12222141	12222679	vab-8	+	exon-exon	UTR,transcript,exon,CDS	2	1	2	4	1	2	5	7
chrV:12697857-12700100	V	12697858	12700100	istr-1	+	exon-exon	UTR,exon,transcript,CDS	2	4	5	0	1	0	11	1
chrV:12912838-12914135	V	12912839	12914135	nid-1	+	exon-exon	transcript,exon,CDS	1	7	4	2	1	0	12	3
chrV:13069422-13070284	V	13069423	13070284	C34B4.3	-	exon-exon	transcript,exon,CDS	2	7	2	4	1	1	11	6
chrV:13162314-13164468	V	13162315	13164468	noca-1	+	exon-exon	transcript,exon,CDS	4	6	9	10	10	4	19	24
chrV:13162314-13167724	V	13162315	13167724	noca-1	+	exon-exon	transcript,exon,CDS	3	1	4	2	2	3	8	7
chrV:13282877-13284005	V	13282878	13284005	uig-1	-	exon-exon	transcript,exon,CDS	15	29	37	39	86	53	81	178
chrV:13352223-13352850	V	13352224	13352850	twk-43	+	exon-exon	transcript,exon,CDS	0	3	0	0	3	0	3	3
chrV:13705498-13705898	V	13705499	13705898	T01D3.3	+	exon-exon	exon,transcript,CDS	0	1	1	0	2	2	2	4
chrV:13995103-14000860	V	13995104	14000860	ric-7	-	exon-exon	transcript,exon,CDS	3	3	8	0	3	1	14	4
chrV:14114475-14121018	V	14114476	14121018	par-1	-	exon-exon	transcript,exon,CDS	1	1	1	0	0	0	3	0
chrV:14115457-14116680	V	14115458	14116680	par-1	-	exon-exon	transcript,exon,CDS	4	4	4	4	7	2	12	13
chrV:14115457-14117770	V	14115458	14117770	par-1	-	exon-exon	transcript,exon,CDS	3	5	4	0	3	0	12	3
chrV:14116446-14117770	V	14116447	14117770	par-1	-	exon-exon	transcript,exon,CDS	2	1	0	1	1	1	3	3
chrV:14117502-14121018	V	14117503	14121018	par-1	-	exon-exon	transcript,exon,CDS	1	0	2	0	0	0	3	0
chrV:14349023-14349524	V	14349024	14349524	cept-2	+	exon-exon	transcript,exon,CDS	1	1	1	0	0	0	3	0
chrV:14795925-14804826	V	14795926	14804826	rin-1	-	exon-exon	UTR,transcript,exon,CDS	0	1	2	0	2	1	3	3
chrV:14833634-14834572	V	14833635	14834572	ret-1	-	exon-exon	transcript,start_codon,exon,CDS	0	0	1	1	5	1	1	7
chrV:14856989-14857944	V	14856990	14857944	npr-13	-	exon-exon	transcript,exon,CDS	1	0	4	0	0	0	5	0
chrV:16756743-16759245	V	16756744	16759245	dkf-2	+	exon-exon	transcript,exon,CDS	4	1	0	0	0	0	5	0
chrV:17727503-17728204	V	17727504	17728204	twk-42	-	exon-exon	transcript,exon,CDS	0	0	1	0	1	3	1	4
chrV:17797001-17797595	V	17797002	17797595	srx-18	-	exon-exon	exon,transcript,CDS	2	1	3	0	1	1	6	2
chrV:17920643-17921054	V	17920644	17921054	C06H5.8	+	exon-exon	transcript,exon,CDS	0	0	4	1	4	1	4	6
chrV:17943128-17946540	V	17943129	17946540	dpy-21	-	exon-exon	transcript,exon,CDS	2	2	6	4	6	3	10	13
chrV:18025395-18036309	V	18025396	18036309	prp-6	+	exon-exon	transcript,exon,CDS	1	0	0	0	0	3	1	3
chrV:18028942-18029327	V	18028943	18029327	prp-6	+	exon-exon	transcript,exon,CDS	0	0	0	3	0	0	0	3
chrV:18065096-18065498	V	18065097	18065498	Y59A8B.8	-	exon-exon	transcript,exon,CDS	0	0	5	1	2	4	5	7
chrV:18073195-18073648	V	18073196	18073648	Y59A8B.10	-	exon-exon	exon,transcript,CDS	0	3	3	2	2	2	6	6
chrV:18075367-18075693	V	18075368	18075693	Y59A8B.10	-	exon-exon	UTR,transcript,exon,CDS	1	2	1	0	0	0	4	0
chrV:18090258-18091558	V	18090259	18091558	slr-2	+	exon-exon	transcript,exon,CDS	0	2	1	0	0	0	3	0
chrV:18090258-18094404	V	18090259	18094404	slr-2	+	exon-exon	transcript,exon,CDS	3	0	2	1	0	1	5	2
chrV:18098675-18101964	V	18098676	18101964	not_annotated	-	intergenic-intergenic	not_annotated	3	0	0	0	0	0	3	0
chrV:18177617-18178236	V	18177618	18178236	C31G12.4	-	exon-exon	UTR,transcript,exon,CDS	0	0	0	2	1	0	0	3
chrV:18458899-18460719	V	18458900	18460719	ZK228.3	-	exon-exon	transcript,exon,CDS	0	0	0	1	2	2	0	5
chrV:18498534-18498843	V	18498535	18498843	slo-1	+	exon-exon	transcript,exon,CDS	1	1	4	0	2	0	6	2
chrV:18540396-18543093	V	18540397	18543093	Y51A2D.7	+	exon-exon	transcript,exon,CDS	0	1	0	1	1	2	1	4
chrV:18541603-18541811	V	18541604	18541811	Y51A2D.7	+	exon-exon	transcript,exon,CDS	1	2	0	1	1	4	3	6
chrV:18541603-18543093	V	18541604	18543093	Y51A2D.7	+	exon-exon	transcript,exon,CDS	1	0	0	0	2	1	1	3
chrV:18564017-18564886	V	18564018	18564886	srg-34	-	exon-intergenic	transcript,not_annotated,exon,CDS	4	3	9	1	3	0	16	4
chrV:18603469-18603918	V	18603470	18603918	grdn-1	+	exon-exon	transcript,exon,CDS	13	5	5	5	4	0	23	9
chrV:18609306-18610375	V	18609307	18610375	grdn-1	+	exon-exon	transcript,exon,CDS	14	4	8	2	6	2	26	10
chrV:18624237-18624611	V	18624238	18624611	Y69H2.15	-	exon-exon	transcript,exon,CDS	0	0	0	1	2	1	0	4
chrV:18646355-18646814	V	18646356	18646814	egas-1	+	exon-exon	transcript,exon,CDS	5	10	13	5	4	8	28	17
chrV:18658353-18658671	V	18658354	18658671	Y69H2.3	-	exon-exon	transcript,exon,CDS	0	0	2	0	2	1	2	3
chrV:18687023-18687773	V	18687024	18687773	ubc-19	-	exon-exon	transcript,exon,CDS	4	4	4	0	3	2	12	5
chrV:18687023-18688504	V	18687024	18688504	ubc-19	-	exon-exon	transcript,exon,CDS	2	4	2	1	2	0	8	3
chrV:18688262-18688504	V	18688263	18688504	ubc-19	-	exon-exon	transcript,exon,CDS	26	24	28	8	17	8	78	33
chrV:18691469-18691788	V	18691470	18691788	Y69H2.7	+	exon-exon	transcript,exon,CDS	4	0	0	0	0	0	4	0
chrV:18693341-18693541	V	18693342	18693541	Y69H2.7	+	exon-exon	exon,transcript,CDS	0	0	1	3	2	0	1	5
chrV:18717432-18717885	V	18717433	18717885	Y17D7C.2	-	exon-exon	transcript,exon,CDS	5	0	1	0	0	0	6	0
chrV:18841198-18841813	V	18841199	18841813	nhr-65	+	exon-exon	transcript,exon,CDS	1	3	3	3	9	1	7	13
chrV:18848246-18848669	V	18848247	18848669	nhr-230	+	exon-exon	transcript,exon,CDS	0	8	0	0	0	0	8	0
chrV:18856081-18856567	V	18856082	18856567	wars-1	-	exon-exon	transcript,exon,CDS	3	1	2	0	3	2	6	5
chrV:18884422-18893757	V	18884423	18893757	emb-4	-	exon-exon	transcript,exon,CDS	0	2	1	0	0	0	3	0
chrV:18956129-18956410	V	18956130	18956410	Y80D3A.9	-	exon-exon	transcript,exon,CDS	3	3	8	5	12	6	14	23
chrV:18959403-18959844	V	18959404	18959844	ztf-20	-	exon-exon	transcript,exon,CDS	0	3	4	1	7	1	7	9
chrV:18990851-18991405	V	18990852	18991405	Y39B6A.37	+	intergenic-exon	exon,CDS,transcript,not_annotated	1	1	2	1	0	0	4	1
chrV:19080476-19080865	V	19080477	19080865	nhr-95	-	exon-exon	transcript,exon,CDS	0	2	3	2	1	1	5	4
chrV:19091675-19092137	V	19091676	19092137	nhr-145	+	exon-exon	transcript,exon,CDS	0	0	3	0	0	0	3	0
chrV:19121802-19122246	V	19121803	19122246	bed-1	-	exon-exon	transcript,exon,CDS	6	4	1	1	4	3	11	8
chrV:19348584-19349493	V	19348585	19349493	C14B4.2	-	exon-intergenic	transcript,not_annotated,exon,CDS	0	0	3	2	1	1	3	4
chrV:19520953-19521846	V	19520954	19521846	Y43F8B.2	-	exon-exon	UTR,transcript,exon,CDS	1	2	2	0	0	0	5	0
chrV:19531465-19531987	V	19531466	19531987	Y43F8B.2	-	exon-exon	transcript,start_codon,exon,CDS	6	5	7	1	1	0	18	2
chrV:19585282-19585723	V	19585283	19585723	kcnl-1	+	exon-exon	transcript,exon,CDS	4	4	8	2	2	0	16	4
chrV:19603803-19604563	V	19603804	19604563	kcnl-1	+	exon-exon	transcript,exon,CDS	1	2	0	0	0	0	3	0
chrV:19619246-19620948	V	19619247	19620948	Y43F8C.3	-	exon-exon	transcript,exon,CDS	1	0	1	1	2	0	2	3
chrV:19828027-19829294	V	19828028	19829294	pcp-4	-	exon-exon	transcript,exon,CDS	0	0	0	0	3	0	0	3
chrV:19828813-19829294	V	19828814	19829294	pcp-4	-	exon-exon	transcript,exon,CDS	1	2	4	2	4	1	7	7
chrV:19888336-19888655	V	19888337	19888655	gly-4	-	exon-exon	transcript,exon,CDS	1	0	2	0	0	1	3	1
chrV:19892169-19892667	V	19892170	19892667	gly-4	-	exon-exon	UTR,transcript,exon,CDS	20	20	34	8	11	7	74	26
chrV:19902141-19907434	V	19902142	19907434	fars-2	-	exon-exon	UTR,transcript,exon,CDS	0	1	2	1	0	0	3	1
chrV:19905103-19907434	V	19905104	19907434	fars-2	-	exon-exon	UTR,transcript,exon,CDS	8	7	5	3	13	4	20	20
chrV:19905982-19906483	V	19905983	19906483	fars-2	-	exon-exon	transcript,exon,CDS	2	5	4	2	7	4	11	13
chrV:19906326-19907434	V	19906327	19907434	fars-2	-	exon-exon	UTR,transcript,exon,CDS	6	6	5	5	3	5	17	13
chrV:19916556-19916903	V	19916557	19916903	Y60A3A.19	+	exon-exon	UTR,exon,transcript,CDS	5	5	8	1	4	3	18	8
chrV:20090164-20090743	V	20090165	20090743	dcs-1	-	exon-intergenic	transcript,not_annotated,exon,CDS	4	3	4	0	1	0	11	1
chrV:20100113-20101257	V	20100114	20101257	sec-23	+	exon-exon	transcript,exon,CDS	0	2	1	4	0	0	3	4
chrV:20103206-20103433	V	20103207	20103433	sec-23	+	exon-exon	transcript,exon,CDS	4	1	3	2	4	2	8	8
chrV:20108304-20111501	V	20108305	20111501	ncx-1	-	exon-exon	transcript,exon,CDS	0	0	0	1	2	0	0	3
chrV:20109279-20110710	V	20109280	20110710	ncx-1	-	exon-exon	transcript,exon,CDS	0	2	1	0	2	0	3	2
chrV:20241259-20246132	V	20241260	20246132	swsn-1	-	exon-exon	transcript,exon,CDS	1	1	0	0	3	0	2	3
chrV:20241259-20247749	V	20241260	20247749	swsn-1	-	exon-exon	UTR,transcript,exon,CDS	1	3	0	2	2	0	4	4
chrV:20244237-20246132	V	20244238	20246132	swsn-1	-	exon-exon	transcript,exon,CDS	3	4	2	2	2	2	9	6
chrV:20271853-20272889	V	20271854	20272889	cdkr-3	+	exon-exon	transcript,exon,CDS	0	0	0	2	0	1	0	3
chrV:20282819-20283140	V	20282820	20283140	mlt-4	-	exon-exon	transcript,exon,CDS	0	0	1	5	1	4	1	10
chrV:20284264-20284563	V	20284265	20284563	mlt-4	-	exon-exon	transcript,exon,CDS	0	0	0	0	3	0	0	3
chrV:20284264-20288415	V	20284265	20288415	mlt-4	-	exon-exon	transcript,exon,CDS	0	0	0	0	6	1	0	7
chrV:20404522-20408352	V	20404523	20408352	F53H2.3	-	exon-exon	UTR,transcript,exon,CDS	1	1	0	1	1	5	2	7
chrV:20405760-20408352	V	20405761	20408352	F53H2.3	-	exon-exon	UTR,transcript,exon,CDS	0	2	2	1	0	0	4	1
chrV:20737370-20737702	V	20737371	20737702	dnj-25	-	exon-exon	transcript,exon,CDS	3	0	0	0	0	0	3	0
chrV:20737370-20739850	V	20737371	20739850	dnj-25	-	exon-exon	transcript,exon,CDS	1	0	0	2	2	0	1	4
chrV:20890251-20893620	V	20890252	20893620	unc-80	+	exon-exon	transcript,exon,CDS	3	2	2	0	0	0	7	0
chrX:328177-330140	X	328178	330140	M02E1.1	+	exon-exon	transcript,exon,CDS	3	4	7	1	3	0	14	4
chrX:344165-345275	X	344166	345275	C04E7.3	-	exon-exon	exon,transcript,CDS	50	56	77	49	54	34	183	137
chrX:428539-429505	X	428540	429505	dve-1	-	exon-exon	transcript,exon,CDS	0	0	0	1	3	0	0	4
chrX:558842-559103	X	558843	559103	nas-38	+	exon-exon	transcript,exon,CDS	0	0	0	1	2	5	0	8
chrX:695261-697440	X	695262	697440	ncam-1	+	exon-exon	transcript,exon,CDS	3	2	7	0	2	0	12	2
chrX:724094-725267	X	724095	725267	sli-1	-	exon-exon	transcript,exon,CDS	2	0	0	0	9	4	2	13
chrX:732524-735486	X	732525	735486	npr-19	-	exon-exon	transcript,exon,CDS	5	9	13	0	0	0	27	0
chrX:822852-824169	X	822853	824169	daf-3	-	exon-exon	transcript,exon,CDS	1	4	0	2	0	0	5	2
chrX:925367-926303	X	925368	926303	tbc-11	+	exon-exon	transcript,exon,CDS	5	7	2	1	8	1	14	10
chrX:987239-987848	X	987240	987848	dgk-1	-	exon-exon	transcript,exon,CDS	1	1	1	0	0	0	3	0
chrX:1167924-1168461	X	1167925	1168461	tmc-1	+	exon-exon	transcript,exon,CDS	3	0	0	1	0	1	3	2
chrX:1170927-1172011	X	1170928	1172011	tmc-1	+	exon-exon	transcript,exon,CDS	1	1	1	0	1	0	3	1
chrX:2360672-2364316	X	2360673	2364316	lgc-40	+	exon-exon	transcript,exon,CDS	0	0	3	1	0	0	3	1
chrX:2431246-2431780	X	2431247	2431780	T07D1.2	-	exon-exon	transcript,exon,CDS	2	3	7	1	5	2	12	8
chrX:2431246-2433779	X	2431247	2433779	T07D1.2	-	exon-exon	transcript,exon,CDS	1	2	0	0	0	0	3	0
chrX:2567601-2568191	X	2567602	2568191	F52H2.7	-	exon-exon	transcript,exon,CDS	0	2	0	1	0	2	2	3
chrX:2601749-2602929	X	2601750	2602929	nhr-40	+	exon-exon	transcript,exon,CDS	5	3	4	1	0	0	12	1
chrX:2604380-2605132	X	2604381	2605132	nhr-40	+	exon-exon	transcript,exon,CDS	1	0	3	1	1	0	4	2
chrX:2714633-2722699	X	2714634	2722699	unc-2	-	exon-exon	transcript,exon,CDS	4	1	4	0	0	2	9	2
chrX:2715091-2722699	X	2715092	2722699	unc-2	-	exon-exon	UTR,transcript,exon,CDS	0	0	4	0	0	0	4	0
chrX:2933360-2935764	X	2933361	2935764	fard-1	+	exon-exon	UTR,exon,transcript,CDS	0	0	0	1	1	1	0	3
chrX:2977797-2979403	X	2977798	2979403	aakg-3	+	exon-exon	exon,transcript,CDS	1	1	1	1	2	1	3	4
chrX:2978772-2979403	X	2978773	2979403	aakg-3	+	exon-exon	transcript,exon,CDS	3	0	1	0	0	0	4	0
chrX:3171814-3172190	X	3171815	3172190	klp-4	-	exon-exon	transcript,exon,CDS	3	0	0	0	0	0	3	0
chrX:3338087-3341382	X	3338088	3341382	F11D5.1	+	exon-exon	transcript,exon,CDS	2	0	0	2	3	1	2	6
chrX:3339697-3341382	X	3339698	3341382	F11D5.1	+	exon-exon	transcript,exon,CDS	0	0	0	4	11	0	0	15
chrX:3699364-3700762	X	3699365	3700762	C02F12.9	+	exon-exon	transcript,exon,CDS	6	11	5	3	8	2	22	13
chrX:3700323-3700762	X	3700324	3700762	C02F12.9	+	exon-exon	transcript,exon,CDS	7	6	10	4	3	1	23	8
chrX:3709271-3709794	X	3709272	3709794	C01C4.3	+	exon-exon	UTR,transcript,exon,CDS	0	0	0	2	2	0	0	4
chrX:3709271-3711018	X	3709272	3711018	C01C4.3	+	exon-exon	UTR,transcript,exon,CDS	1	1	1	1	0	2	3	3
chrX:3801364-3802769	X	3801365	3802769	erp-1	-	exon-intergenic	transcript,not_annotated,exon,CDS	1	2	0	1	0	0	3	1
chrX:3819491-3820570	X	3819492	3820570	fkh-9	-	exon-exon	UTR,transcript,start_codon,exon,CDS	2	1	1	1	2	0	4	3
chrX:3888486-3888743	X	3888487	3888743	F47F2.1	+	exon-exon	UTR,transcript,exon,CDS	0	2	1	0	0	0	3	0
chrX:4152542-4153443	X	4152543	4153443	nck-1	-	exon-exon	UTR,transcript,exon,CDS	0	0	2	0	1	2	2	3
chrX:4478109-4478590	X	4478110	4478590	ncr-1	-	exon-exon	transcript,exon,CDS	0	0	0	0	0	3	0	3
chrX:4617532-4619178	X	4617533	4619178	pqn-65	-	exon-exon	transcript,exon,CDS	3	1	0	0	3	0	4	3
chrX:5214322-5215560	X	5214323	5215560	H28G03.2	+	exon-exon	UTR,transcript,exon,CDS	0	0	1	1	3	1	1	5
chrX:5291680-5293736	X	5291681	5293736	ags-3	-	exon-exon	transcript,exon,CDS	3	5	0	0	0	0	8	0
chrX:5388400-5393239	X	5388401	5393239	kcnl-3	+	exon-exon	exon,transcript,CDS	0	0	0	0	4	0	0	4
chrX:5678725-5680225	X	5678726	5680225	set-19	-	exon-exon	UTR,transcript,exon,CDS	7	0	7	0	4	0	14	4
chrX:5722260-5724306	X	5722261	5724306	rgs-6	-	exon-exon	transcript,exon,CDS	0	2	1	0	0	0	3	0
chrX:5965607-5965963	X	5965608	5965963	R07E4.1	+	exon-intron	transcript,exon,CDS	2	2	0	0	1	1	4	2
chrX:6211816-6212449	X	6211817	6212449	C14F11.2	-	exon-exon	transcript,exon,CDS	2	0	2	0	0	0	4	0
chrX:6234069-6234936	X	6234070	6234936	hsp-43	-	exon-exon	transcript,exon,CDS	1	0	0	5	6	0	1	11
chrX:6638890-6639500	X	6638891	6639500	nhr-120	-	exon-exon	transcript,exon,CDS	0	0	0	0	5	0	0	5
chrX:6947777-6948698	X	6947778	6948698	inx-1	-	exon-exon	transcript,exon,CDS	1	2	2	2	0	0	5	2
chrX:6973224-6974847	X	6973225	6974847	F01E11.3	+	exon-exon	transcript,exon,CDS	1	1	1	1	0	0	3	1
chrX:7220972-7221791	X	7220973	7221791	syd-9	+	exon-exon	UTR,exon,transcript,CDS	4	12	14	4	3	0	30	7
chrX:7223870-7224212	X	7223871	7224212	syd-9	+	exon-exon	UTR,transcript,exon,CDS	5	0	3	0	2	1	8	3
chrX:7277303-7277747	X	7277304	7277747	unc-10	-	exon-exon	transcript,exon,CDS	2	1	2	0	0	0	5	0
chrX:8020563-8021381	X	8020564	8021381	C34D10.2	+	exon-exon	transcript,exon,CDS	2	0	0	2	1	0	2	3
chrX:8021188-8023262	X	8021189	8023262	C34D10.2	+	exon-exon	transcript,exon,CDS	5	8	3	2	3	4	16	9
chrX:8275168-8276255	X	8275169	8276255	ksr-1	+	exon-exon	UTR,exon,transcript,CDS	10	6	24	1	13	7	40	21
chrX:8432662-8433476	X	8432663	8433476	kin-9	+	exon-exon	UTR,exon,transcript,CDS	0	0	0	1	3	0	0	4
chrX:8587287-8587918	X	8587288	8587918	F18E9.3	+	exon-exon	transcript,exon,CDS	0	0	0	0	2	1	0	3
chrX:8662925-8666208	X	8662926	8666208	rig-1	+	exon-exon	transcript,exon,CDS	0	0	0	2	0	1	0	3
chrX:8781315-8782280	X	8781316	8782280	ZK721.4	+	exon-exon	transcript,exon,CDS	0	3	6	0	1	0	9	1
chrX:9103635-9107374	X	9103636	9107374	ajm-1	+	exon-exon	transcript,exon,CDS	1	0	0	0	3	0	1	3
chrX:9109917-9110682	X	9109918	9110682	ajm-1	+	exon-exon	transcript,exon,CDS	1	0	0	1	5	1	1	7
chrX:9239948-9241422	X	9239949	9241422	lgc-4	-	exon-exon	transcript,exon,CDS	2	5	3	2	3	1	10	6
chrX:9380051-9383091	X	9380052	9383091	pkc-2	+	exon-exon	transcript,exon,CDS	5	10	7	1	1	0	22	2
chrX:9420709-9422225	X	9420710	9422225	fln-2	+	exon-exon	transcript,exon,CDS	2	0	0	3	7	2	2	12
chrX:9496540-9498202	X	9496541	9498202	gap-2	+	exon-exon	transcript,exon,CDS	25	15	35	40	57	21	75	118
chrX:9496540-9503013	X	9496541	9503013	gap-2	+	exon-exon	transcript,exon,CDS	1	0	3	0	1	0	4	1
chrX:9496540-9504031	X	9496541	9504031	gap-2	+	exon-exon	transcript,exon,CDS	6	10	9	20	24	13	25	57
chrX:9496540-9511162	X	9496541	9511162	gap-2	+	exon-exon	transcript,exon,CDS	0	1	4	3	6	1	5	10
chrX:9502840-9504031	X	9502841	9504031	gap-2	+	exon-exon	transcript,exon,CDS	0	1	0	2	2	0	1	4
chrX:9510524-9511162	X	9510525	9511162	gap-2	+	exon-exon	UTR,transcript,exon,CDS	4	9	3	11	12	5	16	28
chrX:9553450-9554158	X	9553451	9554158	F49E2.5	+	exon-exon	transcript,exon,CDS	0	0	0	1	1	1	0	3
chrX:9747150-9751539	X	9747151	9751539	him-4	+	exon-exon	transcript,exon,CDS	0	0	3	3	0	0	3	3
chrX:9864817-9865264	X	9864818	9865264	R07B1.5	+	exon-exon	UTR,transcript,exon,CDS	0	3	0	0	0	0	3	0
chrX:9934897-9935330	X	9934898	9935330	tsp-21	+	exon-exon	transcript,exon,CDS	2	3	1	0	0	1	6	1
chrX:9947319-9948143	X	9947320	9948143	nas-37	-	exon-exon	transcript,exon,CDS	0	0	5	0	0	0	5	0
chrX:9947819-9948143	X	9947820	9948143	nas-37	-	exon-exon	transcript,exon,CDS	4	0	0	0	0	0	4	0
chrX:10186371-10187958	X	10186372	10187958	F21A10.2	-	exon-exon	UTR,transcript,exon,CDS	0	0	3	1	0	1	3	2
chrX:10509452-10512413	X	10509453	10512413	vab-3	+	exon-exon	transcript,exon,CDS	3	2	6	0	2	2	11	4
chrX:10510976-10512413	X	10510977	10512413	vab-3	+	exon-exon	transcript,exon,CDS	9	10	4	1	2	0	23	3
chrX:10516370-10518009	X	10516371	10518009	vab-3	+	exon-exon	transcript,exon,CDS	1	8	6	6	7	7	15	20
chrX:10517423-10518009	X	10517424	10518009	vab-3	+	exon-exon	transcript,exon,CDS	1	4	1	0	1	0	6	1
chrX:10571707-10574319	X	10571708	10574319	bet-2	+	exon-exon	transcript,exon,CDS	0	0	0	1	2	0	0	3
chrX:10720603-10721394	X	10720604	10721394	mbr-1	-	exon-exon	transcript,exon,CDS	3	0	2	0	0	0	5	0
chrX:10774892-10775605	X	10774893	10775605	sma-9	+	exon-exon	transcript,exon,CDS	0	3	1	0	0	2	4	2
chrX:10774892-10778540	X	10774893	10778540	sma-9	+	exon-exon	transcript,exon,CDS	4	1	2	0	1	0	7	1
chrX:10775829-10778540	X	10775830	10778540	sma-9	+	exon-exon	transcript,exon,CDS	84	82	87	18	23	12	253	53
chrX:10775829-10778863	X	10775830	10778863	sma-9	+	exon-exon	transcript,exon,CDS	3	1	2	0	2	0	6	2
chrX:10796509-10797548	X	10796510	10797548	plc-1	-	exon-exon	exon,transcript,CDS	3	7	10	0	3	2	20	5
chrX:10796509-10800840	X	10796510	10800840	plc-1	-	exon-exon	exon,transcript,CDS	1	0	5	0	0	0	6	0
chrX:10796509-10801733	X	10796510	10801733	plc-1	-	exon-exon	exon,transcript,CDS	0	0	0	0	2	1	0	3
chrX:10814047-10815004	X	10814048	10815004	plc-1	-	exon-exon	UTR,transcript,exon,CDS	6	2	5	3	4	0	13	7
chrX:10923290-10923519	X	10923291	10923519	dgn-1	-	exon-exon	UTR,transcript,exon,CDS	0	0	3	0	0	0	3	0
chrX:11446065-11446633	X	11446066	11446633	igeg-2	-	exon-intergenic	transcript,not_annotated,exon,CDS	1	6	0	0	0	0	7	0
chrX:11468485-11469606	X	11468486	11469606	lin-14	+	intergenic-exon	transcript,CDS,exon,not_annotated	1	1	1	0	0	0	3	0
chrX:11480780-11481639	X	11480781	11481639	lin-14	+	exon-exon	transcript,exon,CDS	3	0	1	0	0	0	4	0
chrX:11480780-11482623	X	11480781	11482623	lin-14	+	exon-exon	transcript,exon,CDS	4	2	0	0	0	0	6	0
chrX:11829295-11834125	X	11829296	11834125	tag-241	+	exon-exon	transcript,exon,CDS	8	3	5	2	1	0	16	3
chrX:12048640-12049345	X	12048641	12049345	B0198.3	-	exon-exon	UTR,transcript,exon,CDS	2	0	3	0	0	0	5	0
chrX:12201200-12201750	X	12201201	12201750	cab-1	-	exon-exon	transcript,exon,CDS	2	3	3	0	2	0	8	2
chrX:12203083-12203542	X	12203084	12203542	cab-1	-	exon-exon	transcript,exon,CDS	0	3	2	0	0	0	5	0
chrX:12203083-12205632	X	12203084	12205632	cab-1	-	exon-exon	transcript,start_codon,exon,CDS	6	6	5	1	2	2	17	5
chrX:12437458-12438030	X	12437459	12438030	T18D3.7	+	exon-exon	exon,transcript,CDS	4	4	13	1	2	1	21	4
chrX:12505606-12506966	X	12505607	12506966	scd-1	-	exon-exon	transcript,exon,CDS	5	1	1	0	0	1	7	1
chrX:12505818-12509219	X	12505819	12509219	scd-1	-	exon-exon	UTR,transcript,exon,CDS	1	5	0	0	0	0	6	0
chrX:13876516-13877582	X	13876517	13877582	T21H8.5	-	exon-exon	exon,transcript,CDS	0	2	0	2	1	1	2	4
chrX:14033800-14035869	X	14033801	14035869	arrd-25	+	exon-exon	UTR,transcript,exon,CDS	0	1	0	2	4	4	1	10
chrX:14056759-14057242	X	14056760	14057242	dyc-1	+	exon-exon	transcript,exon,CDS	1	0	0	1	2	1	1	4
chrX:14057096-14058476	X	14057097	14058476	dyc-1	+	exon-exon	transcript,exon,CDS	0	0	3	0	0	0	3	0
chrX:14147699-14151103	X	14147700	14151103	akt-2	+	exon-exon	UTR,exon,transcript,CDS	0	3	0	0	0	0	3	0
chrX:14496084-14497054	X	14496085	14497054	ztf-14	+	exon-exon	UTR,exon,transcript,CDS	0	0	0	0	3	0	0	3
chrX:14636118-14636421	X	14636119	14636421	F54E4.3	-	exon-exon	UTR,transcript,exon,CDS	1	0	2	0	3	0	3	3
chrX:14976116-14976683	X	14976117	14976683	F20D1.3	+	exon-exon	transcript,start_codon,exon,CDS	1	2	2	0	0	0	5	0
chrX:15124585-15127175	X	15124586	15127175	unc-7	-	exon-exon	transcript,exon,CDS	2	0	2	0	1	0	4	1
chrX:15271226-15272952	X	15271227	15272952	kin-20	-	exon-exon	UTR,transcript,exon,CDS	0	4	1	5	4	3	5	12
chrX:15309374-15309842	X	15309375	15309842	nhr-91	+	exon-exon	UTR,exon,transcript,CDS	5	5	0	0	0	0	10	0
chrX:15370638-15373055	X	15370639	15373055	tag-97	-	exon-exon	UTR,transcript,exon,CDS	1	0	2	0	0	0	3	0
chrX:15372512-15373055	X	15372513	15373055	tag-97	-	exon-exon	transcript,exon,CDS	2	0	3	0	0	1	5	1
chrX:15501490-15502317	X	15501491	15502317	tbh-1	-	exon-exon	transcript,exon,CDS	3	2	1	0	0	0	6	0
chrX:15550420-15551032	X	15550421	15551032	lron-3	-	exon-exon	transcript,exon,CDS	1	1	8	1	6	0	10	7
chrX:15571570-15572340	X	15571571	15572340	dyn-1	+	exon-exon	transcript,exon,CDS	1	6	9	3	2	2	16	7
chrX:15571570-15572595	X	15571571	15572595	dyn-1	+	exon-exon	UTR,transcript,exon,CDS	3	2	4	2	2	0	9	4
chrX:15989879-15990446	X	15989880	15990446	C09G1.4	-	exon-exon	transcript,exon,CDS	0	3	0	0	0	0	3	0
chrX:16036801-16039231	X	16036802	16039231	B0395.3	-	exon-exon	UTR,transcript,exon,CDS	1	0	1	1	4	1	2	6
chrX:16078143-16078506	X	16078144	16078506	C30F2.2	-	exon-exon	transcript,exon,CDS	2	1	7	3	1	0	10	4
chrX:16966012-16966701	X	16966013	16966701	F52G3.1	+	exon-exon	transcript,exon,CDS	1	2	2	1	1	0	5	2
chrX:17065123-17066848	X	17065124	17066848	C30G4.4	-	exon-exon	UTR,transcript,exon,CDS	0	0	0	2	1	3	0	6
