# Supplementary material for: Reverse complementary matches simultaneously promote both back-splicing and exon-skipping
Source: BMC Genomics. 2021 Aug 3;22:586. doi: 10.1186/s12864-021-07910-w (PMC8330042; doi:10.1186/s12864-021-07910-w)
Supplement: Supplementary file 7 — Additional file 7: Table S6. Differential expression analysis results of the high-confidence circRNAs between the sort and the whole group by DESeq2. [file 12864_2021_7910_MOESM7_ESM.xlsx]

## Sheet: circ_DE
Table S6. Differential expression analysis results of the high-confidence circRNAs between the sort and the whole group by DESeq2.
ce11_loci	baseMean	log2FoldChange	lfcSE	pvalue	padj	Chr	Start	End	Gene	Strand
chrI:128696-129333	1.87375	0.0446672	0.768876	0.918742	NA	I	128697	129333	mex-3	+
chrI:283518-284538	1.30352	0.467266	0.859091	0.208152	NA	I	283519	284538	marc-4	+
chrI:284308-285211	26.2438	0.863158	0.345107	0.0068601	0.0443716829596546	I	284309	285211	marc-4	+
chrI:285007-285638	2.11785	0.523938	0.881279	0.129983	NA	I	285008	285638	marc-4	+
chrI:332610-332949	5.33054	-0.189096	0.577766	0.673968	0.817476076735769	I	332611	332949	daf-25	+
chrI:389758-391803	2.21458	-0.0936642	0.737557	0.835706	NA	I	389759	391803	R119.5	-
chrI:389758-391806	0.872999	-0.129528	0.883305	0.683577	NA	I	389759	391806	R119.5	-
chrI:417521-418097	1.43762	0.270594	0.808948	0.512993	NA	I	417522	418097	Y50C1A.2	-
chrI:446707-451461	0.957216	0.060772	0.877346	0.852551	NA	I	446708	451461	tol-1	+
chrI:450196-451461	0.460482	0.126668	0.923595	0.566178	NA	I	450197	451461	tol-1	+
chrI:459568-460062	3.64726	-0.115193	0.639666	0.803106	0.862700243712708	I	459569	460062	tol-1	+
chrI:491196-494706	1.60746	-0.76601	0.848537	0.0580465	NA	I	491197	494706	haf-4	+
chrI:648711-652373	0.514728	-0.145666	0.92597	0.496173	NA	I	648712	652373	Y65B4A.2	+
chrI:668760-669569	2.62421	-0.865857	0.766427	0.0583558	0.18479325410362	I	668761	669569	Y18H1A.14	-
chrI:698052-698322	3.49822	-0.384149	0.662503	0.4084	0.60859568861103	I	698053	698322	Y18H1A.2	-
chrI:749897-750845	1.01333	-0.52923	0.888289	0.115212	NA	I	749898	750845	Y18H1A.9	-
chrI:820263-824762	0.552783	-0.20499	0.915975	0.409618	NA	I	820264	824762	zfh-2	+
chrI:823092-824762	1.16133	0.658205	0.872895	0.0750161	NA	I	823093	824762	zfh-2	+
chrI:865730-866858	2.0003	-0.101657	0.750171	0.820061	NA	I	865731	866858	Y95B8A.8	+
chrI:878216-881201	1.84642	0.237488	0.778157	0.5845	NA	I	878217	881201	pde-6	-
chrI:914001-916406	2.43213	0.673862	0.756396	0.138225	0.325738459244219	I	914002	916406	Y95B8A.12	-
chrI:952676-953092	8.02644	-0.826744	0.507662	0.0508416	0.16984454026668	I	952677	953092	mig-1	-
chrI:971459-971950	7.4044	-1.31868	0.568656	0.00349511	0.0272439237344933	I	971460	971950	shc-1	-
chrI:1007010-1007271	2.05875	0.470606	0.773078	0.286892	NA	I	1007011	1007271	C54G6.2	+
chrI:1051915-1052854	0.654311	0.103885	0.908855	0.691893	NA	I	1051916	1052854	Y34D9A.8	-
chrI:1071469-1071933	2.91356	0.615902	0.709282	0.185031	0.387926324542896	I	1071470	1071933	gsa-1	+
chrI:1140802-1147585	0.768604	-0.199832	0.90136	0.482153	NA	I	1140803	1147585	Y48G8AL.10	-
chrI:1212573-1222827	2.74153	0.286578	0.71132	0.533246	0.709107033111823	I	1212574	1222827	herc-1	+
chrI:1221046-1222827	2.60511	-0.5529	0.734181	0.227852	0.432918824911414	I	1221047	1222827	herc-1	+
chrI:1247362-1247590	0.859167	-0.119994	0.877213	0.714702	NA	I	1247363	1247590	herc-1	+
chrI:1267579-1268155	0.516341	-0.163053	0.922396	0.472273	NA	I	1267580	1268155	grh-1	-
chrI:1356081-1356371	0.740577	0.145025	0.902662	0.602827	NA	I	1356082	1356371	Y92H12BL.1	+
chrI:1420210-1421308	10.2667	-0.108755	0.466327	0.785503	0.862067751974614	I	1420211	1421308	Y92H12BR.3	+
chrI:1483082-1485059	2.18543	0.00266713	0.733185	0.995301	NA	I	1483083	1485059	dyb-1	+
chrI:1483082-1487410	0.836557	-0.12655	0.879625	0.696343	NA	I	1483083	1487410	dyb-1	+
chrI:1484718-1485059	0.851145	0.114498	0.892119	0.703141	NA	I	1484719	1485059	dyb-1	+
chrI:1524297-1524643	11.4641	0.0573559	0.457369	0.884369	0.917249787196845	I	1524298	1524643	Y92H12A.4	+
chrI:1550350-1552848	9.45109	-1.10073	0.493824	0.00835423	0.0490540551021314	I	1550351	1552848	Y92H12A.2	+
chrI:1574142-1574491	0.668143	0.113915	0.901815	0.683606	NA	I	1574143	1574491	src-1	+
chrI:1577386-1577868	0.564742	0.0870513	0.913911	0.725765	NA	I	1577387	1577868	src-1	+
chrI:1584283-1586339	1.95881	0.306812	0.876311	0.363112	NA	I	1584284	1586339	Y73E7A.3	+
chrI:1623181-1625003	0.983626	0.333191	0.874168	0.33025	NA	I	1623182	1625003	bre-4	-
chrI:1670968-1671255	1.25811	0.0346879	0.830804	0.929095	NA	I	1670969	1671255	Y71G12B.23	-
chrI:1674940-1675386	13.9643	0.560867	0.424387	0.134025	0.318309133985892	I	1674941	1675386	Y71G12B.35	-
chrI:1725046-1725438	0.624734	0.0719051	0.91683	0.763944	NA	I	1725047	1725438	tln-1	+
chrI:1763588-1764896	0.763188	0.176228	0.893846	0.555799	NA	I	1763589	1764896	lin-65	+
chrI:1793253-1795453	1.07312	-0.274626	0.86131	0.442877	NA	I	1793254	1795453	Y71G12B.6	+
chrI:1817300-1817612	10.758	-1.72708	0.533898	7.87972e-05	0.00159695706007895	I	1817301	1817612	Y71G12B.2	+
chrI:1838158-1839380	0.677242	0.132125	0.907268	0.620947	NA	I	1838159	1839380	egl-30	+
chrI:1876517-1877723	2.54512	0.407133	0.721879	0.375184	0.57843876277396	I	1876518	1877723	tub-2	+
chrI:1929520-1929876	0.817624	0.0432254	0.887669	0.888368	NA	I	1929521	1929876	hex-4	+
chrI:1969755-1970224	0.610902	0.0882074	0.911348	0.729576	NA	I	1969756	1970224	Y51F10.3	+
chrI:1999952-2001193	2.02846	0.0120456	0.75895	0.978296	NA	I	1999953	2001193	gap-3	-
chrI:2035683-2036009	65.8364	0.167162	0.223936	0.433803	0.618271845934586	I	2035684	2036009	Y20F4.4	-
chrI:2040538-2042738	1.0859	0.00442007	0.860317	0.990019	NA	I	2040539	2042738	Y20F4.4	-
chrI:2066703-2067238	17.9824	1.42045	0.413593	0.000119507	0.00213706153820154	I	2066704	2067238	arl-13	+
chrI:2082813-2084550	0.688942	0.108424	0.906681	0.685514	NA	I	2082814	2084550	Y37E3.11	+
chrI:2090422-2092500	20.942	1.93432	0.42143	2.11757e-07	1.07290371239246e-05	I	2090423	2092500	iglr-3	-
chrI:2173753-2174984	2.6601	-0.388009	0.713971	0.399496	0.603035078700524	I	2173754	2174984	afd-1	+
chrI:2286069-2286338	0.456859	0.118296	0.925417	0.580931	NA	I	2286070	2286338	cdk-7	-
chrI:2328933-2329391	0.921087	-0.190795	0.926406	0.377041	NA	I	2328934	2329391	srbc-64	+
chrI:2361565-2364686	0.699034	0.228359	0.912785	0.377611	NA	I	2361566	2364686	nekl-1	+
chrI:2361565-2365214	3.18522	1.05061	0.79737	0.0207394	0.0900682623591098	I	2361566	2365214	nekl-1	+
chrI:2363508-2364686	1.72701	0.735027	0.840897	0.0719052	NA	I	2363509	2364686	nekl-1	+
chrI:2388156-2392708	0.976005	0.0865594	0.878581	0.790118	NA	I	2388157	2392708	dot-1.1	-
chrI:2415841-2417574	6.09863	0.937147	0.593353	0.0405614	0.145066684192877	I	2415842	2417574	F23C8.13	+
chrI:2454657-2456463	1.06957	0.377277	0.865233	0.291587	NA	I	2454658	2456463	inx-19	-
chrI:2478227-2478800	11.1521	-0.722453	0.452863	0.0659366	0.196516907811885	I	2478228	2478800	abtm-1	-
chrI:2611370-2612095	1.32326	0.0135553	0.822937	0.972814	NA	I	2611371	2612095	ctn-1	+
chrI:2668792-2669211	1.33354	-0.371719	0.844926	0.331193	NA	I	2668793	2669211	F32B5.6	+
chrI:2674218-2674886	0.415261	0.115709	0.924277	0.595543	NA	I	2674219	2674886	F32B5.7	-
chrI:2711120-2712548	3.65331	0.286539	0.651326	0.536495	0.709107033111823	I	2711121	2712548	lin-17	+
chrI:2803996-2808444	0.690815	-0.201862	0.920451	0.391563	NA	I	2803997	2808444	itx-1	+
chrI:2936559-2936881	1.0091	0.0559917	0.874364	0.866053	NA	I	2936560	2936881	cogc-3	+
chrI:3017897-3018599	0.783987	0.186103	0.892303	0.538676	NA	I	3017898	3018599	Y54E10BR.4	+
chrI:3253862-3254447	3.05769	-0.29206	0.692267	0.52801	0.708794292327666	I	3253863	3254447	cogc-1	+
chrI:3381858-3384007	2.78412	-0.499322	0.720211	0.278596	0.492403008049041	I	3381859	3384007	W05F2.4	-
chrI:3387679-3402864	0.681465	-0.278517	0.909032	0.306068	NA	I	3387680	3402864	W05F2.4	-
chrI:3394669-3397572	1.95819	-0.595018	0.780177	0.17827	NA	I	3394670	3397572	W05F2.4	-
chrI:3394669-3399020	1.0581	-0.37522	0.879306	0.265468	NA	I	3394670	3399020	W05F2.4	-
chrI:3394669-3400372	0.935341	-0.320772	0.882016	0.329443	NA	I	3394670	3400372	W05F2.4	-
chrI:3394669-3402864	1.26134	-0.788586	0.875406	0.0379001	NA	I	3394670	3402864	W05F2.4	-
chrI:3598619-3598974	22.2311	-0.115427	0.338627	0.711128	0.831472199688636	I	3598620	3598974	Y47G6A.29	-
chrI:3753088-3753958	0.616318	-0.206587	0.91826	0.393942	NA	I	3753089	3753958	inx-13	-
chrI:4010773-4011585	4.74819	0.588365	0.604863	0.199232	0.414838314352696	I	4010774	4011585	unc-73	-
chrI:4047964-4054541	0.841657	-0.241607	0.896354	0.416612	NA	I	4047965	4054541	unc-89	+
chrI:4052455-4052939	0.619123	-0.130907	0.911432	0.609823	NA	I	4052456	4052939	unc-89	+
chrI:4081935-4085225	0.768604	-0.199832	0.90136	0.482153	NA	I	4081936	4085225	unc-89	+
chrI:4231142-4232703	35.9416	-2.31114	0.3472	3.8023e-13	1.15589954129392e-10	I	4231143	4232703	nab-1	+
chrI:4416170-4418591	0.386046	-0.122369	0.925968	0.564971	NA	I	4416171	4418591	tiam-1	+
chrI:4417072-4418591	6.99997	-1.3538	0.591724	0.00322845	0.0258276201729141	I	4417073	4418591	tiam-1	+
chrI:4557654-4562110	0.699034	0.228359	0.912785	0.377611	NA	I	4557655	4562110	D1007.15	+
chrI:4605654-4607124	3.01238	-0.620766	0.687542	0.183584	0.38756585014703	I	4605655	4607124	C44E4.5	+
chrI:4864608-4867825	1.99728	1.13084	0.866107	0.00757833	NA	I	4864609	4867825	rga-6	-
chrI:4866923-4867825	0.873931	0.388738	0.894259	0.213564	NA	I	4866924	4867825	rga-6	-
chrI:4934258-4940975	0.645532	0.0918998	0.909379	0.724173	NA	I	4934259	4940975	dip-2	+
chrI:4938199-4940975	2.77967	-0.0358536	0.701466	0.937929	0.950434982864289	I	4938200	4940975	dip-2	+
chrI:4992537-4993506	3.54445	0.907561	0.711107	0.0535293	0.174977649629622	I	4992538	4993506	dyf-1	-
chrI:5061356-5061998	1.21812	-0.339735	0.839807	0.379756	NA	I	5061357	5061998	fhod-1	-
chrI:5116012-5117088	2.0324	-0.262298	0.771159	0.549785	NA	I	5116013	5117088	elpc-1	-
chrI:5373981-5375191	2.02965	0.709538	0.810784	0.0983065	NA	I	5373982	5375191	pqn-44	-
chrI:5425161-5426197	0.605291	-0.121729	0.912089	0.632278	NA	I	5425162	5426197	F27C1.6	-
chrI:5546119-5546715	0.581488	-0.157412	0.925247	0.468757	NA	I	5546120	5546715	tom-1	+
chrI:5550821-5555178	0.785799	0.186961	0.892167	0.537221	NA	I	5550822	5555178	tom-1	+
chrI:5551939-5557782	1.31997	0.182684	0.819323	0.650201	NA	I	5551940	5557782	tom-1	+
chrI:5552879-5557782	1.09218	0.384837	0.864871	0.283288	NA	I	5552880	5557782	tom-1	+
chrI:5559328-5560373	0.456859	0.118296	0.925417	0.580931	NA	I	5559329	5560373	tom-1	+
chrI:5591550-5593780	0.911737	-0.452937	0.893826	0.155995	NA	I	5591551	5593780	tag-163	-
chrI:5601807-5603490	1.4748	-0.12289	0.808626	0.76515	NA	I	5601808	5603490	tag-83	-
chrI:5629907-5634235	0.451193	-0.143246	0.92403	0.515627	NA	I	5629908	5634235	F46F11.1	+
chrI:5631645-5634594	2.54277	1.39765	0.87089	0.00177314	0.0173881941659725	I	5631646	5634594	F46F11.1	+
chrI:5634402-5635399	0.394462	0.107365	0.925425	0.615397	NA	I	5634403	5635399	F46F11.1	+
chrI:5889036-5892632	0.868266	-0.0210975	0.879752	0.947832	NA	I	5889037	5892632	pgp-2	+
chrI:5998577-6000886	1.27491	-0.21465	0.831744	0.58336	NA	I	5998578	6000886	unc-94	-
chrI:6074035-6076173	1.63986	0.259482	0.796113	0.539712	NA	I	6074036	6076173	ZK484.4	-
chrI:6180103-6180840	0.394462	0.107365	0.925425	0.615397	NA	I	6180104	6180840	T09B4.9	-
chrI:6377542-6378704	17.8728	-0.953779	0.382044	0.00599212	0.0416786894697749	I	6377543	6378704	gld-2	+
chrI:6667943-6668588	0.386046	-0.122369	0.925968	0.564971	NA	I	6667944	6668588	ZC581.9	-
chrI:6805408-6805669	0.788924	0.235801	0.914334	0.355804	NA	I	6805409	6805669	K02F2.5	-
chrI:6944372-6945358	0.694242	-0.0320448	0.91171	0.899228	NA	I	6944373	6945358	T10B11.6	-
chrI:7343918-7345093	0.896542	0.405274	0.892718	0.200787	NA	I	7343919	7345093	glb-18	+
chrI:7363083-7364412	1.98137	0.406645	0.788623	0.346037	NA	I	7363084	7364412	sue-1	-
chrI:7363083-7367769	0.394462	0.107365	0.925425	0.615397	NA	I	7363084	7367769	sue-1	-
chrI:7424933-7425803	3.87979	0.502875	0.639112	0.278316	0.492403008049041	I	7424934	7425803	unc-13	+
chrI:7452888-7453376	0.460482	0.126668	0.923595	0.566178	NA	I	7452889	7453376	unc-13	+
chrI:7528868-7531004	0.57117	0.166914	0.919556	0.478953	NA	I	7528869	7531004	nas-36	+
chrI:7598295-7601387	0.61793	-0.202546	0.918494	0.401362	NA	I	7598296	7601387	wdr-23	+
chrI:8037887-8039181	0.394462	0.107365	0.925425	0.615397	NA	I	8037888	8039181	ath-1	-
chrI:8176376-8176868	1.64815	0.496388	0.816035	0.232064	NA	I	8176377	8176868	kcnl-2	+
chrI:8190463-8196622	1.20118	0.148995	0.855226	0.680724	NA	I	8190464	8196622	kcnl-2	+
chrI:8190463-8199955	0.668143	0.113915	0.901815	0.683606	NA	I	8190464	8199955	kcnl-2	+
chrI:8299498-8299863	12.1175	1.10134	0.462036	0.0058646	0.0416786894697749	I	8299499	8299863	abts-1	-
chrI:8303642-8307566	0.540144	-0.0832098	0.920935	0.714396	NA	I	8303643	8307566	abts-1	-
chrI:8388027-8390027	2.42409	-0.246904	0.815854	0.544358	0.71329711582326	I	8388028	8390027	T19A6.1	-
chrI:8420953-8422259	5.45989	-0.535819	0.584324	0.236456	0.439079434949491	I	8420954	8422259	sin-3	+
chrI:8563610-8567140	0.841657	-0.241607	0.896354	0.416612	NA	I	8563611	8567140	gon-2	-
chrI:8649760-8650021	0.415261	0.115709	0.924277	0.595543	NA	I	8649761	8650021	sig-7	+
chrI:8781963-8782353	0.951407	-0.168145	0.873157	0.61708	NA	I	8781964	8782353	mfb-1	-
chrI:8817607-8820377	10.4665	1.5237	0.519007	0.000401209	0.00586163183696636	I	8817608	8820377	F36A2.9	+
chrI:8860363-8861272	0.43606	0.120504	0.924029	0.582233	NA	I	8860364	8861272	ztf-26	-
chrI:9006391-9008708	0.735586	-0.152736	0.910792	0.555709	NA	I	9006392	9008708	fcp-1	-
chrI:9007808-9008708	0.456859	0.118296	0.925417	0.580931	NA	I	9007809	9008708	fcp-1	-
chrI:9072454-9073395	1.52128	0.638879	0.842308	0.110688	NA	I	9072455	9073395	rsbp-1	-
chrI:9101837-9105024	1.87462	0.0889465	0.762543	0.840247	NA	I	9101838	9105024	gei-17	-
chrI:9104048-9106060	1.51748	0.284278	0.801202	0.498452	NA	I	9104049	9106060	gei-17	-
chrI:9191556-9195124	2.12053	0.935958	0.834908	0.0285851	NA	I	9191557	9195124	lim-9	-
chrI:9191556-9205732	0.917286	0.268886	0.88005	0.41403	NA	I	9191557	9205732	lim-9	-
chrI:9194412-9205732	0.822302	-0.193775	0.905203	0.481351	NA	I	9194413	9205732	lim-9	-
chrI:9441940-9442279	3.03463	-0.86196	0.744106	0.0629959	0.18961131668595	I	9441941	9442279	mec-8	-
chrI:9554457-9554904	1.90381	-0.225879	0.768891	0.607082	NA	I	9554458	9554904	swah-1	+
chrI:9572149-9572595	0.462294	0.119184	0.925418	0.578175	NA	I	9572150	9572595	rig-5	-
chrI:9998961-9999928	0.99346	0.0905331	0.860042	0.798367	NA	I	9998962	9999928	cfi-1	-
chrI:10388007-10388830	4.12489	0.806788	0.673487	0.0857341	0.232706939115477	I	10388008	10388830	mgl-2	-
chrI:10388475-10388830	0.456859	0.118296	0.925417	0.580931	NA	I	10388476	10388830	mgl-2	-
chrI:10510614-10511665	0.417072	0.116104	0.92426	0.594414	NA	I	10510615	10511665	F59C6.8	+
chrI:10668635-10669276	0.743262	0.159059	0.902898	0.568306	NA	I	10668636	10669276	fkb-7	+
chrI:10750571-10751188	0.460482	0.126668	0.923595	0.566178	NA	I	10750572	10751188	daf-16	+
chrI:10859680-10860619	1.00361	0.444608	0.89155	0.167906	NA	I	10859681	10860619	Y37F4.1	+
chrI:10860246-10860619	0.984619	0.484283	0.88604	0.148489	NA	I	10860247	10860619	Y37F4.1	+
chrI:10977649-10978056	28.5844	0.961808	0.321084	0.00137934	0.0149756840900627	I	10977650	10978056	Y52B11A.3	+
chrI:10980303-10982551	0.747879	0.25065	0.910528	0.346463	NA	I	10980304	10982551	Y52B11A.4	-
chrI:10981006-10982551	4.39479	1.31405	0.737932	0.00603244	0.0416786894697749	I	10981007	10982551	Y52B11A.4	-
chrI:10981006-10990627	1.79852	1.03801	0.86436	0.0124849	NA	I	10981007	10990627	Y52B11A.4	-
chrI:10981275-10982551	0.795013	0.0351159	0.889637	0.90804	NA	I	10981276	10982551	Y52B11A.4	-
chrI:10981490-10982551	6.3082	1.03794	0.579287	0.0222054	0.0937559667245568	I	10981491	10982551	Y52B11A.4	-
chrI:10985000-10990627	0.797508	-0.190632	0.906225	0.484358	NA	I	10985001	10990627	Y52B11A.4	-
chrI:11048522-11050126	1.12756	-0.439107	0.872157	0.21245	NA	I	11048523	11050126	Y52B11A.10	+
chrI:11086725-11088545	0.394462	0.107365	0.925425	0.615397	NA	I	11086726	11088545	not_annotated	+
chrI:11094102-11094332	2.14119	-0.48268	0.77257	0.275323	NA	I	11094103	11094332	hmr-1	-
chrI:11127805-11130331	0.747805	-0.193623	0.90293	0.489936	NA	I	11127806	11130331	hmr-1	-
chrI:11217892-11219251	23.2576	-0.00317592	0.33421	0.99178	0.991780283239635	I	11217893	11219251	rsy-1	-
chrI:11224835-11225277	0.8522	-0.122519	0.892507	0.682882	NA	I	11224836	11225277	nfya-2	+
chrI:11326692-11327727	2.07635	-0.0259559	0.736062	0.954204	NA	I	11326693	11327727	cdk-9	+
chrI:11326692-11328873	2.34916	-0.153412	0.725618	0.736326	NA	I	11326693	11328873	cdk-9	+
chrI:11326692-11331649	0.386046	-0.122369	0.925968	0.564971	NA	I	11326693	11331649	cdk-9	+
chrI:11327451-11328873	2.03737	-0.641802	0.78131	0.147479	NA	I	11327452	11328873	cdk-9	+
chrI:11376426-11376695	1.59813	0.0349048	0.78742	0.934804	NA	I	11376427	11376695	F56G4.4	+
chrI:11384084-11384364	17.5946	0.208803	0.371521	0.53521	0.709107033111823	I	11384085	11384364	png-1	+
chrI:11396253-11396660	0.654373	-0.219239	0.916755	0.37578	NA	I	11396254	11396660	aat-9	-
chrI:11402608-11403020	0.948118	-0.0185635	0.871119	0.95607	NA	I	11402609	11403020	ego-2	-
chrI:11574157-11575702	5.59346	-1.48028	0.682117	0.00208638	0.0198206323176346	I	11574158	11575702	F15D3.6	-
chrI:11584269-11584682	1.02055	0.0484229	0.851761	0.894524	NA	I	11584270	11584682	spe-9	-
chrI:11593926-11594304	17.1808	1.68166	0.44443	1.5073e-05	0.000458218714064426	I	11593927	11594304	unc-75	+
chrI:11598127-11598512	0.591969	0.203824	0.913114	0.42628	NA	I	11598128	11598512	unc-75	+
chrI:11612992-11615178	0.516341	-0.163053	0.922396	0.472273	NA	I	11612993	11615178	dhhc-7	+
chrI:11677839-11678240	3.59146	-0.0689174	0.649247	0.8816	0.917249787196845	I	11677840	11678240	kpc-1	+
chrI:11847043-11847896	0.723457	0.280861	0.904832	0.319258	NA	I	11847044	11847896	dhhc-2	+
chrI:11884097-11884456	1.42785	0.0891136	0.817379	0.825164	NA	I	11884098	11884456	dnj-27	+
chrI:11920146-11920608	1.35448	0.37436	0.847759	0.32385	NA	I	11920147	11920608	fdps-1	-
chrI:11950144-11950899	3.64698	1.373	0.84134	0.00271698	0.0237548264334777	I	11950145	11950899	R06C1.6	+
chrI:11998780-12000232	9.02813	-0.131503	0.664195	0.776561	0.862067751974614	I	11998781	12000232	Y53C10A.5	+
chrI:11999024-11999831	2.21333	0.231425	0.733582	0.61012	NA	I	11999025	11999831	Y53C10A.5	+
chrI:11999732-12000232	1.08142	0.0448974	0.854194	0.901291	NA	I	11999733	12000232	Y53C10A.5	+
chrI:12213939-12214274	0.765054	0.264496	0.908805	0.329969	NA	I	12213940	12214274	C15C6.4	+
chrI:12494825-12495869	1.41402	0.107862	0.814458	0.790598	NA	I	12494826	12495869	T27F6.7	+
chrI:12569517-12570084	3.58473	0.129209	0.639447	0.779736	0.862067751974614	I	12569518	12570084	dlk-1	-
chrI:12669379-12670385	0.798637	0.036371	0.889323	0.904965	NA	I	12669380	12670385	par-6	+
chrI:12672356-12672788	1.15858	0.00672984	0.835657	0.986035	NA	I	12672357	12672788	par-6	+
chrI:12741587-12742784	0.900226	0.00352821	0.886719	0.990906	NA	I	12741588	12742784	uba-2	+
chrI:12742413-12743678	7.51005	0.717053	0.534282	0.0994059	0.264537707543763	I	12742414	12743678	uba-2	+
chrI:12762137-12762817	9.01308	-1.56121	0.542497	0.000404915	0.00586163183696636	I	12762138	12762817	amx-2	-
chrI:12762137-12763260	2.03087	-0.573221	0.786432	0.19062	NA	I	12762138	12763260	amx-2	-
chrI:12828401-12829041	2.55495	0.158375	0.71518	0.729613	0.841941008292024	I	12828402	12829041	nhx-8	+
chrI:12878638-12879593	0.71884	0.170202	0.897531	0.558889	NA	I	12878639	12879593	pad-1	+
chrI:12880647-12881527	0.941634	-0.343724	0.880793	0.301144	NA	I	12880648	12881527	pad-1	+
chrI:12975184-12975635	0.590976	0.0816023	0.918708	0.727475	NA	I	12975185	12975635	gale-1	+
chrI:12997956-12999568	0.89473	0.395902	0.893947	0.20699	NA	I	12997957	12999568	smu-1	+
chrI:13000534-13001567	3.07462	0.683832	0.707127	0.142367	0.327876202089864	I	13000535	13001567	smu-1	+
chrI:13013376-13013945	3.45529	0.333071	0.824191	0.407559	0.60859568861103	I	13013377	13013945	pmr-1	+
chrI:13015160-13015734	1.2375	0.480698	0.8529	0.205139	NA	I	13015161	13015734	pmr-1	+
chrI:13021485-13022628	1.80224	0.574818	0.808715	0.175383	NA	I	13021486	13022628	pmr-1	+
chrI:13366660-13366886	9.73366	0.149168	0.457941	0.705496	0.828604828564964	I	13366661	13366886	sptf-3	-
chrI:13421432-13422280	1.02055	0.0484229	0.851761	0.894524	NA	I	13421433	13422280	W05H12.1	+
chrI:13573955-13574641	6.41678	0.406348	0.557435	0.359237	0.565845008820455	I	13573956	13574641	Y87G2A.7	+
chrI:13608909-13609355	0.629889	0.0949579	0.910289	0.713003	NA	I	13608910	13609355	agef-1	-
chrI:13631482-13632210	0.589225	-0.189761	0.919746	0.422871	NA	I	13631483	13632210	unc-59	+
chrI:13656179-13656559	0.540144	-0.0832098	0.920935	0.714396	NA	I	13656180	13656559	W09C5.7	+
chrI:13762133-13762461	1.0299	0.0742011	0.863111	0.831983	NA	I	13762134	13762461	Y6B3B.4	+
chrI:13776988-13777304	13.9264	-0.439558	0.407907	0.225788	0.432918824911414	I	13776989	13777304	Y37H9A.1	+
chrI:13784401-13784625	5.12209	-0.177464	0.755005	0.690289	0.821710099917377	I	13784402	13784625	Y37H9A.3	+
chrI:13808770-13810560	0.639922	-0.134836	0.910184	0.603956	NA	I	13808771	13810560	maea-1	-
chrI:13810193-13810560	1.10389	-0.103563	0.861223	0.769174	NA	I	13810194	13810560	maea-1	-
chrI:13819670-13820358	0.962569	-0.139034	0.881788	0.664722	NA	I	13819671	13820358	W09G3.6	-
chrI:13831738-13832146	1.92444	0.144442	0.765614	0.742745	NA	I	13831739	13832146	W09G3.1	-
chrI:13944649-13946404	5.71689	-0.432801	0.572895	0.334682	0.544081830857727	I	13944650	13946404	usp-3	-
chrI:13945459-13946404	0.525949	0.130834	0.92545	0.542621	NA	I	13945460	13946404	usp-3	-
chrI:14065258-14065754	1.15204	0.119072	0.835312	0.757549	NA	I	14065259	14065754	F47G4.4	-
chrI:14066288-14066546	4.07854	0.401953	0.640532	0.385644	0.586178574410887	I	14066289	14066546	F47G4.4	-
chrI:14109231-14109445	0.882771	0.022624	0.881154	0.943628	NA	I	14109232	14109445	dnj-29	-
chrI:14219755-14220178	0.588291	0.0683529	0.918625	0.770228	NA	I	14219756	14220178	best-11	-
chrI:14224961-14225317	0.609145	0.151018	0.923798	0.495542	NA	I	14224962	14225317	eya-1	-
chrI:14224961-14227222	0.919214	0.0100668	0.884858	0.974351	NA	I	14224962	14227222	eya-1	-
chrI:14322236-14322702	2.65257	-0.400991	0.720564	0.382654	0.584557429543742	I	14322237	14322702	src-2	+
chrI:14372323-14372909	7.76119	1.02919	0.538182	0.0188515	0.0841840076877824	I	14372324	14372909	bbs-1	-
chrI:14407341-14409777	0.979948	0.13528	0.88032	0.675616	NA	I	14407342	14409777	apg-1	+
chrI:14407341-14413850	0.523144	0.0627556	0.921459	0.78041	NA	I	14407342	14413850	apg-1	+
chrI:14409516-14409777	1.20829	-0.028441	0.827071	0.942406	NA	I	14409517	14409777	apg-1	+
chrI:14426378-14426832	1.69966	0.427951	0.801379	0.312545	NA	I	14426379	14426832	hpo-13	+
chrI:14427068-14429010	3.32817	0.0550416	0.652501	0.905346	0.929814966328243	I	14427069	14429010	hpo-13	+
chrI:14487806-14489835	0.914542	-0.31262	0.883824	0.336603	NA	I	14487807	14489835	Y105E8A.20	-
chrI:14492497-14492903	1.02939	-0.401219	0.87273	0.249885	NA	I	14492498	14492903	Y105E8A.20	-
chrI:14508374-14510552	0.743262	0.159059	0.902898	0.568306	NA	I	14508375	14510552	Y105E8A.21	-
chrI:14585521-14587139	0.935341	-0.320772	0.882016	0.329443	NA	I	14585522	14587139	Y105E8A.29	-
chrI:14595997-14596350	0.439683	0.121374	0.923974	0.579904	NA	I	14595998	14596350	Y105E8A.25	-
chrI:14622827-14624420	1.82908	0.33484	0.797445	0.429541	NA	I	14622828	14624420	lev-11	-
chrI:14622827-14625089	1.649	-1.04089	0.872337	0.0110488	NA	I	14622828	14625089	lev-11	-
chrI:14636285-14637497	1.15671	0.457564	0.858697	0.217575	NA	I	14636286	14637497	exoc-8	-
chrI:14691256-14691734	0.822302	-0.193775	0.905203	0.481351	NA	I	14691257	14691734	ttm-5	-
chrI:14712634-14713789	6.62434	0.5324	0.539384	0.222673	0.432918824911414	I	14712635	14713789	Y54E5A.7	+
chrI:14724023-14724739	3.58444	1.13035	0.751099	0.0163541	0.0776819339895416	I	14724024	14724739	sol-2	-
chrI:14728924-14729564	0.54856	0.157178	0.920749	0.497262	NA	I	14728925	14729564	K05C4.9	-
chrI:14762554-14764193	0.929306	0.238773	0.886605	0.45007	NA	I	14762555	14764193	F39B2.8	-
chrI:14848070-14848454	4.7463	-0.807681	0.6232	0.0816288	0.223559855378486	I	14848071	14848454	F32A7.5	+
chrI:14948995-14949278	1.28272	0.492133	0.853051	0.195204	NA	I	14948996	14949278	kin-1	+
chrII:74289-74882	0.568365	0.0881943	0.913744	0.722846	NA	II	74290	74882	C23H3.9	-
chrII:166752-169716	0.45867	0.126195	0.923632	0.567373	NA	II	166753	169716	etr-1	+
chrII:167903-169716	0.456859	0.118296	0.925417	0.580931	NA	II	167904	169716	etr-1	+
chrII:218298-219503	1.04135	0.0562255	0.849423	0.878667	NA	II	218299	219503	ubxn-3	-
chrII:223703-232029	1.25825	0.23099	0.840772	0.545378	NA	II	223704	232029	Y43H11AL.1	-
chrII:229086-232029	2.30957	0.385572	0.738365	0.396014	NA	II	229087	232029	Y43H11AL.1	-
chrII:235461-235995	1.05629	-0.374422	0.879458	0.266067	NA	II	235462	235995	laat-1	-
chrII:397451-398313	10.7282	0.654967	0.491442	0.113984	0.281716775513459	II	397452	398313	C03H5.6	-
chrII:560030-560305	2.03487	-0.299401	0.75686	0.502044	NA	II	560031	560305	C09E8.1	+
chrII:595777-596989	3.12431	-0.262593	0.672787	0.571319	0.740373872760403	II	595778	596989	nhl-3	-
chrII:599910-601205	0.938829	-0.479535	0.892512	0.139045	NA	II	599911	601205	nhl-3	-
chrII:600450-601205	0.95379	-0.0737677	0.924246	0.733106	NA	II	600451	601205	nhl-3	-
chrII:619483-619830	3.1417	-0.0819863	0.664052	0.859522	0.910434947324041	II	619484	619830	T04B8.5	-
chrII:619483-620974	0.957072	0.257138	0.885764	0.419673	NA	II	619484	620974	T04B8.5	-
chrII:638213-638636	3.03032	-0.909008	0.728275	0.0520959	0.172142934140695	II	638214	638636	K07E8.6	-
chrII:709750-710198	2.16819	-0.0712615	0.856338	0.842788	NA	II	709751	710198	T02H6.1	+
chrII:726809-727113	1.01613	-0.340076	0.883161	0.300215	NA	II	726810	727113	Y39F10B.1	+
chrII:775995-776295	0.567547	0.165567	0.919704	0.481529	NA	II	775996	776295	Y39F10A.1	+
chrII:1315960-1317204	0.743262	0.159059	0.902898	0.568306	NA	II	1315961	1317204	fcho-1	+
chrII:1327836-1328827	1.24099	0.207139	0.834405	0.59379	NA	II	1327837	1328827	jip-1	+
chrII:1332371-1332670	7.20593	1.20422	0.585486	0.00839083	0.0490540551021314	II	1332372	1332670	jip-1	+
chrII:1337064-1337672	4.49882	0.618075	0.63869	0.183526	0.38756585014703	II	1337065	1337672	jip-1	+
chrII:1346069-1348705	4.20295	0.884863	0.676636	0.0601345	0.186539587826127	II	1346070	1348705	jip-1	+
chrII:1374403-1374988	0.386046	-0.122369	0.925968	0.564971	NA	II	1374404	1374988	rog-1	-
chrII:1495640-1496687	5.26434	-0.131429	0.565689	0.767996	0.862067751974614	II	1495641	1496687	emc-1	-
chrII:1495640-1498368	0.770217	-0.192165	0.901882	0.496719	NA	II	1495641	1498368	emc-1	-
chrII:1506549-1507225	4.68761	0.131275	0.596662	0.772735	0.862067751974614	II	1506550	1507225	fgt-1	+
chrII:1508351-1508930	3.57739	0.0581298	0.647994	0.900006	0.927463753623076	II	1508352	1508930	fgt-1	+
chrII:1680634-1681131	0.460482	0.126668	0.923595	0.566178	NA	II	1680635	1681131	irld-36	+
chrII:2179356-2179743	1.00069	-0.34508	0.882104	0.296235	NA	II	2179357	2179743	gba-1	+
chrII:2184050-2185769	0.897421	-0.111249	0.887878	0.718606	NA	II	2184051	2185769	gba-2	-
chrII:2188372-2188597	1.37414	0.567711	0.847419	0.146357	NA	II	2188373	2188597	C33C12.9	-
chrII:2193693-2194114	4.46906	0.16598	0.600958	0.715649	0.833552517329868	II	2193694	2194114	C33C12.10	-
chrII:2217263-2218190	0.462294	0.119184	0.925418	0.578175	NA	II	2217264	2218190	Y59C2A.3	-
chrII:2233539-2235852	1.58175	0.207975	0.802365	0.618447	NA	II	2233540	2235852	cct-3	+
chrII:2235462-2235852	0.975011	-0.0314182	0.868052	0.926782	NA	II	2235463	2235852	cct-3	+
chrII:2238113-2238509	0.967534	-0.456117	0.895933	0.14872	NA	II	2238114	2238509	cct-3	+
chrII:2246477-2246958	3.35951	0.186896	0.660284	0.686773	0.821710099917377	II	2246478	2246958	F54A3.2	+
chrII:2336522-2337169	0.81176	-0.315249	0.907609	0.257895	NA	II	2336523	2337169	F43C11.7	+
chrII:2504877-2505913	0.456859	0.118296	0.925417	0.580931	NA	II	2504878	2505913	F59H5.1	+
chrII:2509523-2509859	6.05681	-0.365227	0.570335	0.414478	0.614639891093751	II	2509524	2509859	F59H5.1	+
chrII:2509523-2510820	0.749418	-0.186473	0.903425	0.503789	NA	II	2509524	2510820	F59H5.1	+
chrII:2796331-2796883	0.806659	-0.209319	0.899317	0.469381	NA	II	2796332	2796883	nhr-119	-
chrII:2880695-2881658	1.11692	0.389119	0.870576	0.267601	NA	II	2880696	2881658	hpo-20	-
chrII:2903212-2904148	0.415261	0.115709	0.924277	0.595543	NA	II	2903213	2904148	Y110A2AM.1	-
chrII:2917233-2917500	1.16187	-0.167551	0.836768	0.663368	NA	II	2917234	2917500	Y110A2AR.3	-
chrII:2923916-2924683	4.38189	1.04204	0.6684	0.027451	0.105634141454358	II	2923917	2924683	ZK355.2	+
chrII:3032779-3035340	0.451193	-0.143246	0.92403	0.515627	NA	II	3032780	3035340	B0454.6	+
chrII:3253135-3255791	1.31361	0.78492	0.866471	0.0435458	NA	II	3253136	3255791	gcy-19	-
chrII:3421667-3422998	0.82553	0.0247902	0.886651	0.936213	NA	II	3421668	3422998	nep-11	-
chrII:3525908-3526473	4.91068	1.32215	0.701768	0.00581945	0.0416786894697749	II	3525909	3526473	ncs-6	-
chrII:3525908-3527045	0.645532	0.0918998	0.909379	0.724173	NA	II	3525909	3527045	ncs-6	-
chrII:3537005-3537395	1.00904	0.507506	0.883985	0.13609	NA	II	3537006	3537395	apd-3	-
chrII:3926916-3927982	0.68427	-0.178015	0.901599	0.528811	NA	II	3926917	3927982	F53C3.13	-
chrII:3961688-3965554	0.45867	0.126195	0.923632	0.567373	NA	II	3961689	3965554	sea-2	+
chrII:4012449-4013218	8.68445	-1.2961	0.532072	0.00297993	0.0244837412800508	II	4012450	4013218	ephx-1	+
chrII:4132793-4133215	0.944494	-0.0168479	0.880649	0.95812	NA	II	4132794	4133215	ast-1	-
chrII:4574121-4579349	0.589225	-0.189761	0.919746	0.422871	NA	II	4574122	4579349	vab-1	+
chrII:4578120-4579349	3.46226	0.12242	0.659378	0.791582	0.862512334317555	II	4578121	4579349	vab-1	+
chrII:4578120-4582722	1.0885	0.161562	0.856852	0.65377	NA	II	4578121	4582722	vab-1	+
chrII:4582472-4582722	2.06426	-0.649077	0.78182	0.142953	NA	II	4582473	4582722	vab-1	+
chrII:4917363-4917950	0.579875	-0.191121	0.919849	0.419154	NA	II	4917364	4917950	aagr-2	-
chrII:4957828-4958473	4.78099	0.197441	0.705866	0.667946	0.815483763103007	II	4957829	4958473	ulp-2	-
chrII:4972854-4975821	1.34513	-0.193793	0.831557	0.620216	NA	II	4972855	4975821	shc-2	+
chrII:4983478-4986198	0.579875	-0.191121	0.919849	0.419154	NA	II	4983479	4986198	shc-2	+
chrII:5086399-5090435	2.04062	0.390045	0.760961	0.381588	NA	II	5086400	5090435	pld-1	-
chrII:5183687-5184600	1.75011	-0.634456	0.816083	0.132504	NA	II	5183688	5184600	crh-2	-
chrII:5206577-5206984	0.415261	0.115709	0.924277	0.595543	NA	II	5206578	5206984	ampd-1	+
chrII:5331485-5334801	2.24771	-0.663312	0.783095	0.134293	NA	II	5331486	5334801	vhp-1	+
chrII:5946479-5947315	0.61458	0.182377	0.91798	0.44992	NA	II	5946480	5947315	casy-1	-
chrII:5951420-5955724	1.5992	0.965108	0.862658	0.0184948	NA	II	5951421	5955724	casy-1	-
chrII:6205946-6206648	0.437871	0.142223	0.918876	0.547254	NA	II	6205947	6206648	daf-37	-
chrII:6767286-6772446	4.00541	0.687702	0.649677	0.140531	0.32730163661645	II	6767287	6772446	agr-1	-
chrII:6813082-6815626	1.05607	0.210186	0.923017	0.357701	NA	II	6813083	6815626	snt-1	+
chrII:6835020-6838091	0.543943	0.0805253	0.914829	0.742823	NA	II	6835021	6838091	egl-27	+
chrII:6840192-6842605	5.94222	0.801455	0.587036	0.0780832	0.219788057309653	II	6840193	6842605	egl-27	+
chrII:6958951-6959421	3.05542	0.328202	0.677919	0.479487	0.6717232076618	II	6958952	6959421	tra-2	-
chrII:7001720-7002966	1.08241	0.198228	0.84995	0.592281	NA	II	7001721	7002966	unc-104	+
chrII:7510832-7513975	1.02803	0.531428	0.881731	0.12462	NA	II	7510833	7513975	glb-9	-
chrII:7591133-7592024	1.83911	0.0566262	0.763518	0.897746	NA	II	7591134	7592024	syd-1	-
chrII:7609117-7610264	1.04977	-0.237327	0.922267	0.308912	NA	II	7609118	7610264	lips-17	+
chrII:7629490-7630064	2.90633	1.01987	0.791389	0.0250028	0.0987123138005085	II	7629491	7630064	pde-4	-
chrII:7630882-7633798	1.26017	-0.0287538	0.835714	0.940385	NA	II	7630883	7633798	pde-4	-
chrII:7632257-7633798	0.89187	0.115161	0.87203	0.732343	NA	II	7632258	7633798	pde-4	-
chrII:7659586-7660514	1.79851	-0.174222	0.77399	0.689377	NA	II	7659587	7660514	alfa-1	-
chrII:7725981-7730160	0.386046	-0.122369	0.925968	0.564971	NA	II	7725982	7730160	cpna-2	+
chrII:7924190-7926588	0.919098	0.241444	0.887563	0.442681	NA	II	7924191	7926588	spv-1	-
chrII:7988476-7989537	1.26839	0.731284	0.870054	0.0542734	NA	II	7988477	7989537	DH11.5	+
chrII:7988476-7990108	0.394462	0.107365	0.925425	0.615397	NA	II	7988477	7990108	DH11.5	+
chrII:8309725-8310604	4.11782	1.50048	0.849639	0.00125	0.0143142778041161	II	8309726	8310604	shw-1	-
chrII:8495720-8497635	2.79284	0.300754	0.693741	0.515721	0.699907402901255	II	8495721	8497635	T13H5.1	-
chrII:8885179-8885542	2.22161	-0.531807	0.752297	0.239722	NA	II	8885180	8885542	ddx-19	+
chrII:8887845-8888457	0.564742	0.0870513	0.913911	0.725765	NA	II	8887846	8888457	ddx-19	+
chrII:9120175-9123336	0.875743	0.395797	0.893335	0.208709	NA	II	9120176	9123336	jun-1	+
chrII:9243902-9245388	0.887708	0.0977171	0.924483	0.651659	NA	II	9243903	9245388	T26C5.3	+
chrII:9260489-9260958	1.39707	0.594849	0.848646	0.128575	NA	II	9260490	9260958	aqp-2	-
chrII:9304085-9304822	50.5523	1.43443	0.275716	4.75436e-08	3.61331621625542e-06	II	9304086	9304822	cam-1	-
chrII:9364892-9365779	0.839417	0.157944	0.902894	0.570961	NA	II	9364893	9365779	mel-11	+
chrII:9622968-9624176	0.60909	0.0875835	0.911446	0.731131	NA	II	9622969	9624176	dnj-20	-
chrII:9761950-9765907	0.394462	0.107365	0.925425	0.615397	NA	II	9761951	9765907	shk-1	+
chrII:9772575-9773065	1.27672	-0.227343	0.824074	0.569113	NA	II	9772576	9773065	ZK1321.4	-
chrII:9994275-9998729	0.902896	-0.0328473	0.87612	0.920424	NA	II	9994276	9998729	lec-3	+
chrII:9994275-9999031	0.8781	-0.292139	0.886582	0.360119	NA	II	9994276	9999031	lec-3	+
chrII:10010458-10010786	2.36293	-0.747494	0.767677	0.0987354	NA	II	10010459	10010786	lec-2	-
chrII:10059038-10060212	1.03325	0.0858027	0.874028	0.796612	NA	II	10059039	10060212	stg-1	-
chrII:10059407-10059769	0.456859	0.118296	0.925417	0.580931	NA	II	10059408	10059769	stg-1	-
chrII:10160796-10163578	1.39146	0.280966	0.822074	0.485188	NA	II	10160797	10163578	daf-19	-
chrII:10166140-10169346	4.52096	-0.122141	0.600584	0.788575	0.862326903724338	II	10166141	10169346	daf-19	-
chrII:10545435-10546325	0.998949	0.271893	0.882242	0.403735	NA	II	10545436	10546325	mnk-1	-
chrII:10545637-10546325	0.462294	0.119184	0.925418	0.578175	NA	II	10545638	10546325	mnk-1	-
chrII:10677589-10679819	4.61445	0.139515	0.617727	0.761171	0.862067751974614	II	10677590	10679819	ptb-1	+
chrII:10686755-10689212	0.437871	0.142223	0.918876	0.547254	NA	II	10686756	10689212	ptb-1	+
chrII:10723825-10725199	0.657436	0.171708	0.921505	0.455718	NA	II	10723826	10725199	mks-5	+
chrII:10758888-10760255	0.698041	0.161013	0.898968	0.575696	NA	II	10758889	10760255	mpz-1	-
chrII:10763264-10764265	1.23818	0.0711645	0.831206	0.85507	NA	II	10763265	10764265	mpz-1	-
chrII:10763264-10767370	3.83801	0.633839	0.660403	0.174587	0.37641411410267	II	10763265	10767370	mpz-1	-
chrII:10763264-10772847	1.2555	0.295637	0.834739	0.449064	NA	II	10763265	10772847	mpz-1	-
chrII:10766635-10767370	0.588291	0.0683529	0.918625	0.770228	NA	II	10766636	10767370	mpz-1	-
chrII:10766635-10772847	1.88314	-0.0419263	0.77393	0.923224	NA	II	10766636	10772847	mpz-1	-
chrII:10889688-10890880	1.63568	-0.434287	0.793364	0.311769	NA	II	10889689	10890880	ptr-8	+
chrII:10983266-10986100	1.90459	0.834276	0.837484	0.0460914	NA	II	10983267	10986100	ptp-3	+
chrII:10993894-10996274	5.03043	0.226707	0.587546	0.616265	0.767805305463071	II	10993895	10996274	ptp-3	+
chrII:10993894-10999130	3.56199	-0.554752	0.666727	0.234166	0.439079434949491	II	10993895	10999130	ptp-3	+
chrII:11063410-11067762	0.386046	-0.122369	0.925968	0.564971	NA	II	11063411	11067762	unc-53	-
chrII:11070714-11071331	1.20018	0.0199535	0.841326	0.957906	NA	II	11070715	11071331	unc-53	-
chrII:11073409-11078791	1.84228	-0.2037	0.771347	0.641629	NA	II	11073410	11078791	unc-53	-
chrII:11073409-11083959	2.62156	0.798629	0.757634	0.0811722	0.223559855378486	II	11073410	11083959	unc-53	-
chrII:11078718-11083959	1.01639	0.131316	0.876239	0.690848	NA	II	11078719	11083959	unc-53	-
chrII:11118371-11119156	2.15253	-0.212691	0.733947	0.639129	NA	II	11118372	11119156	mat-2	+
chrII:11341268-11341952	2.57499	1.04357	0.837174	0.0162539	0.0776819339895416	II	11341269	11341952	lgc-20	-
chrII:11385777-11388102	0.462294	0.119184	0.925418	0.578175	NA	II	11385778	11388102	shn-1	-
chrII:11958190-11958548	1.75291	-0.474285	0.794612	0.269804	NA	II	11958191	11958548	W03C9.6	+
chrII:11979282-11979658	1.1004	0.052571	0.850477	0.886074	NA	II	11979283	11979658	Y17G7B.20	-
chrII:12069161-12069484	17.7187	1.23147	0.395427	0.000560029	0.00740212104734513	II	12069162	12069484	Y17G7B.22	+
chrII:12229507-12232907	0.743323	-0.178458	0.903678	0.5208	NA	II	12229508	12232907	sinh-1	+
chrII:12231292-12232907	1.9959	0.173011	0.753129	0.698171	NA	II	12231293	12232907	sinh-1	+
chrII:12271155-12273633	0.590158	0.203035	0.913198	0.427576	NA	II	12271156	12273633	Y57A10A.27	-
chrII:12340371-12341151	0.921087	-0.190795	0.926406	0.377041	NA	II	12340372	12341151	sop-2	+
chrII:12364404-12365624	0.914481	0.124742	0.869902	0.713947	NA	II	12364405	12365624	marc-5	-
chrII:12376455-12379529	2.62886	0.90074	0.806343	0.0415801	0.145939695651997	II	12376456	12379529	Y57A10B.2	-
chrII:12498001-12498321	0.43606	0.120504	0.924029	0.582233	NA	II	12498002	12498321	ador-1	-
chrII:12669226-12670321	2.0605	0.881533	0.838057	0.0364205	NA	II	12669227	12670321	rgs-4	+
chrII:12716759-12718893	1.1959	0.409909	0.865162	0.254608	NA	II	12716760	12718893	tbc-17	+
chrII:12721099-12721982	11.8681	-1.52002	0.611825	0.00112908	0.0137296434570132	II	12721100	12721982	tbc-17	+
chrII:12965545-12966807	0.646215	-0.126236	0.915886	0.60513	NA	II	12965546	12966807	ptr-18	+
chrII:12988222-12989334	0.938146	-0.158273	0.877397	0.630461	NA	II	12988223	12989334	cyd-1	+
chrII:13023651-13025838	0.863784	0.0157034	0.882935	0.960452	NA	II	13023652	13025838	max-2	-
chrII:13068739-13069192	0.585541	0.0800296	0.918953	0.731654	NA	II	13068740	13069192	zyx-1	+
chrII:13068739-13069971	3.03177	0.116394	0.686718	0.801259	0.862700243712708	II	13068740	13069971	zyx-1	+
chrII:13278174-13279768	1.00261	0.344594	0.872626	0.318207	NA	II	13278175	13279768	Y48C3A.5	+
chrII:13344966-13345325	19.4052	0.389507	0.369746	0.245639	0.452571941007783	II	13344967	13345325	dmsr-3	-
chrII:13451306-13451834	0.649021	-0.0428075	0.914764	0.86116	NA	II	13451307	13451834	pqn-27	-
chrII:13489763-13490444	0.525949	0.130834	0.92545	0.542621	NA	II	13489764	13490444	alh-7	-
chrII:13514979-13515522	1.37228	-0.834678	0.873588	0.0308554	NA	II	13514980	13515522	nep-17	+
chrII:13536779-13537111	1.35148	0.304396	0.835995	0.434544	NA	II	13536780	13537111	Y48E1B.2	-
chrII:13536779-13541084	0.546748	0.156551	0.920816	0.498529	NA	II	13536780	13541084	Y48E1B.2	-
chrII:13571706-13571971	0.386046	-0.122369	0.925968	0.564971	NA	II	13571707	13571971	mrpl-37	-
chrII:13802039-13803280	5.69104	-0.135542	0.551006	0.758199	0.862067751974614	II	13802040	13803280	ZK131.11	+
chrII:13815959-13816305	0.462294	0.119184	0.925418	0.578175	NA	II	13815960	13816305	ZK131.11	+
chrII:13815959-13816836	0.742444	0.288583	0.904227	0.309488	NA	II	13815960	13816836	ZK131.11	+
chrII:13862719-13864090	1.08669	0.147016	0.864772	0.67325	NA	II	13862720	13864090	Y51H1A.2	-
chrII:13865944-13866384	0.654373	-0.219239	0.916755	0.37578	NA	II	13865945	13866384	Y51H1A.2	-
chrII:13884708-13885108	0.439683	0.121374	0.923974	0.579904	NA	II	13884709	13885108	hda-10	+
chrII:14093031-14093550	2.22294	0.752762	0.799087	0.0859236	NA	II	14093032	14093550	col-87	-
chrII:14117295-14118110	0.6525	0.10322	0.908964	0.693433	NA	II	14117296	14118110	K09E4.4	-
chrII:14130469-14131771	1.14014	-0.126553	0.838174	0.740846	NA	II	14130470	14131771	K09E4.2	-
chrII:14131201-14131771	0.796825	0.0397705	0.88254	0.900334	NA	II	14131202	14131771	K09E4.2	-
chrII:14182895-14184278	2.65506	0.877731	0.788713	0.050752	0.16984454026668	II	14182896	14184278	efhd-1	+
chrII:14187861-14188293	0.616318	-0.206587	0.91826	0.393942	NA	II	14187862	14188293	efhd-1	+
chrII:14200806-14201904	6.7949	1.05548	0.56586	0.01882	0.0841840076877824	II	14200807	14201904	ace-4	+
chrII:14574487-14575193	0.616318	-0.206587	0.91826	0.393942	NA	II	14574488	14575193	madf-5	+
chrII:14600901-14604075	0.646215	-0.126236	0.915886	0.60513	NA	II	14600902	14604075	tps-2	+
chrII:14675474-14683304	1.90794	0.235844	0.758845	0.595517	NA	II	14675475	14683304	ZC101.1	-
chrII:14675474-14683545	1.20709	-0.153835	0.831918	0.693186	NA	II	14675475	14683545	ZC101.1	-
chrII:14735274-14735807	0.567547	0.165567	0.919704	0.481529	NA	II	14735275	14735807	npr-34	-
chrII:14870697-14871104	3.68072	-0.472919	0.646021	0.308479	0.518108750910874	II	14870698	14871104	R05H10.3	+
chrII:14870697-14874918	0.717846	0.0599655	0.903441	0.826984	NA	II	14870698	14874918	R05H10.3	+
chrII:15021651-15022809	1.1577	0.640201	0.874678	0.0801047	NA	II	15021652	15022809	Y53F4B.12	+
chrII:15066180-15066505	1.14362	-0.290228	0.854909	0.429087	NA	II	15066181	15066505	Y53F4B.18	-
chrII:15107150-15107680	0.763188	0.176228	0.893846	0.555799	NA	II	15107151	15107680	Y53F4B.21	+
chrII:15112167-15112626	7.21347	-1.6504	0.613991	0.000424345	0.00586366974897136	II	15112168	15112626	Y53F4B.39	+
chrII:15222830-15223191	1.75178	-0.844629	0.846396	0.0404451	NA	II	15222831	15223191	spsb-1	+
chrIII:81424-83558	7.37475	-0.241338	0.507918	0.567174	0.740004366256365	III	81425	83558	attf-3	-
chrIII:187793-188131	0.45867	0.126195	0.923632	0.567373	NA	III	187794	188131	mxl-2	-
chrIII:195291-198036	0.742389	0.14579	0.902535	0.60134	NA	III	195292	198036	F40G9.17	+
chrIII:261124-261389	0.9524	-0.0385327	0.870633	0.909202	NA	III	261125	261389	Y50D7A.3	+
chrIII:305647-306687	9.87132	0.400307	0.49109	0.332957	0.544081830857727	III	305648	306687	Y50D7A.1	+
chrIII:359007-381298	0.690815	-0.201862	0.920451	0.391563	NA	III	359008	381298	gsto-3	-
chrIII:368304-381298	1.05432	0.074129	0.8697	0.827267	NA	III	368305	381298	gsto-3	-
chrIII:370385-371124	0.516341	-0.163053	0.922396	0.472273	NA	III	370386	371124	pll-1	+
chrIII:416947-418738	0.43606	0.120504	0.924029	0.582233	NA	III	416948	418738	stim-1	-
chrIII:418088-418738	0.68713	0.0928709	0.913327	0.710243	NA	III	418089	418738	stim-1	-
chrIII:438129-439394	1.14481	-0.468924	0.866489	0.195202	NA	III	438130	439394	Y55B1BR.2	+
chrIII:565559-567737	2.20223	-0.249726	0.72729	0.583836	NA	III	565560	567737	B0353.1	+
chrIII:565559-572133	1.27069	-0.781736	0.874781	0.0395816	NA	III	565560	572133	B0353.1	+
chrIII:646753-648267	6.54449	0.529583	0.541001	0.225827	0.432918824911414	III	646754	648267	orai-1	+
chrIII:730591-731804	7.77581	0.0171884	0.499127	0.967146	0.973550558481163	III	730592	731804	pat-12	-
chrIII:775961-777005	0.462294	0.119184	0.925418	0.578175	NA	III	775962	777005	alh-11	-
chrIII:834304-835213	266.125	0.0577505	0.15043	0.690622	0.821710099917377	III	834305	835213	zip-2	+
chrIII:862305-863278	0.394462	0.107365	0.925425	0.615397	NA	III	862306	863278	arx-4	+
chrIII:985131-985699	0.616318	-0.206587	0.91826	0.393942	NA	III	985132	985699	tbc-10	+
chrIII:987251-987521	4.49191	-0.6817	0.624976	0.141041	0.32730163661645	III	987252	987521	tbc-10	+
chrIII:995547-995864	0.568365	0.0881943	0.913744	0.722846	NA	III	995548	995864	trp-2	+
chrIII:995547-997753	0.460482	0.126668	0.923595	0.566178	NA	III	995548	997753	trp-2	+
chrIII:1072386-1076555	2.55696	0.126053	0.698783	0.784535	0.862067751974614	III	1072387	1076555	uaf-1	-
chrIII:1074179-1076555	103.186	-0.148779	0.194206	0.424195	0.618271845934586	III	1074180	1076555	uaf-1	-
chrIII:1082993-1084461	3.73153	-0.803681	0.679504	0.0869895	0.234024831791669	III	1082994	1084461	par-2	+
chrIII:1108008-1108505	0.879292	-0.144832	0.889266	0.637155	NA	III	1108009	1108505	exc-6	+
chrIII:1109113-1109468	1.90695	0.0800967	0.755721	0.856973	NA	III	1109114	1109468	exc-6	+
chrIII:1126929-1129928	0.569359	0.194245	0.914112	0.442449	NA	III	1126930	1129928	lgc-46	-
chrIII:1141817-1142183	0.826723	0.117964	0.886152	0.705553	NA	III	1141818	1142183	Y71D11A.3	+
chrIII:1166063-1166409	0.741512	-0.177989	0.90381	0.5214	NA	III	1166064	1166409	cdh-12	+
chrIII:1171664-1173408	0.456859	0.118296	0.925417	0.580931	NA	III	1171665	1173408	cdh-12	+
chrIII:1187305-1187751	1.32756	0.087882	0.828599	0.822825	NA	III	1187306	1187751	Y119D3B.14	-
chrIII:1200199-1200471	0.800313	-0.0972057	0.896776	0.7377	NA	III	1200200	1200471	mrpl-45	-
chrIII:1201474-1202008	0.589225	-0.189761	0.919746	0.422871	NA	III	1201475	1202008	mrpl-45	-
chrIII:1219386-1219667	3.64254	0.0423791	0.641145	0.926921	0.945584077337463	III	1219387	1219667	pes-4	-
chrIII:1502898-1504288	1.5754	-0.298073	0.819548	0.46209	NA	III	1502899	1504288	M01G5.1	+
chrIII:1512880-1513135	0.819497	-0.319538	0.907109	0.254061	NA	III	1512881	1513135	M01G5.3	-
chrIII:1515559-1515904	1.02758	-0.400405	0.872888	0.250461	NA	III	1515560	1515904	M01G5.3	-
chrIII:1572552-1573007	0.773705	-0.302257	0.908916	0.270766	NA	III	1572553	1573007	rep-1	+
chrIII:1587808-1589444	1.23818	0.0711645	0.831206	0.85507	NA	III	1587809	1589444	sms-3	-
chrIII:1629409-1630080	0.875743	0.395797	0.893335	0.208709	NA	III	1629410	1630080	Y22D7AL.4	+
chrIII:1675432-1675692	19.0197	-1.01356	0.372954	0.00292375	0.0244837412800508	III	1675433	1675692	Y22D7AR.6	-
chrIII:1724598-1725894	1.48109	0.424111	0.841719	0.275005	NA	III	1724599	1725894	ser-4	-
chrIII:1799507-1800485	0.872937	0.258079	0.884324	0.421775	NA	III	1799508	1800485	rimb-1	+
chrIII:1801912-1803454	2.12208	1.17403	0.867012	0.00599286	NA	III	1801913	1803454	rimb-1	+
chrIII:1803084-1804395	1.20836	0.650488	0.875217	0.0756243	NA	III	1803085	1804395	rimb-1	+
chrIII:1811051-1811374	8.44134	0.273802	0.505892	0.515263	0.699907402901255	III	1811052	1811374	clp-4	-
chrIII:1814396-1815568	2.69037	0.507924	0.725605	0.269308	0.484435223883168	III	1814397	1815568	clp-4	-
chrIII:1827238-1832253	0.714168	-0.0723817	0.90355	0.791902	NA	III	1827239	1832253	Y39A3CL.7	+
chrIII:1830465-1832253	1.63245	-0.755273	0.849041	0.0608268	NA	III	1830466	1832253	Y39A3CL.7	+
chrIII:1830786-1833581	2.65001	0.313185	0.726035	0.493038	0.678515511767381	III	1830787	1833581	Y39A3CL.7	+
chrIII:1831814-1833581	0.669955	0.101066	0.907887	0.702391	NA	III	1831815	1833581	Y39A3CL.7	+
chrIII:1856050-1857579	1.6231	-0.783605	0.84746	0.0538751	NA	III	1856051	1857579	hlh-33	+
chrIII:1856050-1858772	0.649021	-0.0428075	0.914764	0.86116	NA	III	1856051	1858772	hlh-33	+
chrIII:1870252-1870709	1.07779	0.0469102	0.84499	0.900123	NA	III	1870253	1870709	Y39A3CR.3	+
chrIII:1871709-1872277	2.40017	-0.318449	0.731434	0.48443	0.675534820719452	III	1871710	1872277	Y39A3CR.3	+
chrIII:1878364-1878606	0.781182	0.0510152	0.891053	0.865561	NA	III	1878365	1878606	smi-1	+
chrIII:1907801-1911318	1.77731	0.0928309	0.782821	0.829051	NA	III	1907802	1911318	pqn-41	+
chrIII:1927676-1929473	5.72091	0.0664166	0.570322	0.881883	0.917249787196845	III	1927677	1929473	pqn-41	+
chrIII:1929105-1929473	1.76487	-0.0165339	0.765106	0.970008	NA	III	1929106	1929473	pqn-41	+
chrIII:1940658-1941753	10.7854	-0.835722	0.459167	0.0353444	0.132378399384417	III	1940659	1941753	F53A3.1	-
chrIII:1946068-1948055	0.61793	-0.202546	0.918494	0.401362	NA	III	1946069	1948055	polh-1	-
chrIII:1947643-1948055	2.84983	-0.174815	0.696573	0.704871	0.828604828564964	III	1947644	1948055	polh-1	-
chrIII:2015130-2016032	1.9161	0.347824	0.769003	0.430441	NA	III	2015131	2016032	ckr-2	-
chrIII:2015450-2016032	2.49567	0.582767	0.741755	0.202224	0.415256446001267	III	2015451	2016032	ckr-2	-
chrIII:2092708-2096156	6.29125	-0.989188	0.58222	0.0295381	0.112244765500902	III	2092709	2096156	Y48G9A.9	+
chrIII:2092708-2097313	3.75165	-0.0217366	0.634821	0.962424	0.972016151212869	III	2092709	2097313	Y48G9A.9	+
chrIII:2140091-2140332	1.99189	-0.160132	0.767276	0.71551	NA	III	2140092	2140332	frl-1	+
chrIII:2178448-2179008	2.08103	0.317078	0.749751	0.480278	NA	III	2178449	2179008	gcn-1	+
chrIII:2189302-2189780	0.860844	-0.256373	0.894319	0.396618	NA	III	2189303	2189780	gcn-1	+
chrIII:2199977-2202981	0.677242	0.132125	0.907268	0.620947	NA	III	2199978	2202981	C39B5.6	+
chrIII:2204629-2205729	2.55209	-0.508488	0.725205	0.268883	0.484435223883168	III	2204630	2205729	C39B5.6	+
chrIII:2269328-2270209	1.36344	-0.259685	0.826599	0.513746	NA	III	2269329	2270209	fbxa-48	-
chrIII:2323127-2323743	0.61793	-0.202546	0.918494	0.401362	NA	III	2323128	2323743	iffb-1	+
chrIII:2352181-2353657	0.386046	-0.122369	0.925968	0.564971	NA	III	2352182	2353657	gip-1	+
chrIII:2356454-2358864	0.917347	-0.149733	0.886868	0.631084	NA	III	2356455	2358864	gip-1	+
chrIII:2479488-2480039	4.39608	-0.588314	0.622874	0.20293	0.415256446001267	III	2479489	2480039	smg-6	+
chrIII:2479960-2482098	0.783313	0.0778485	0.905462	0.772983	NA	III	2479961	2482098	smg-6	+
chrIII:2482736-2483120	3.61685	-0.576446	0.653776	0.215969	0.429410736717872	III	2482737	2483120	smg-6	+
chrIII:2482736-2484286	0.451193	-0.143246	0.92403	0.515627	NA	III	2482737	2484286	smg-6	+
chrIII:2483768-2484286	0.860844	-0.256373	0.894319	0.396618	NA	III	2483769	2484286	smg-6	+
chrIII:2487768-2489143	8.05653	-0.366614	0.49369	0.376746	0.57843876277396	III	2487769	2489143	Y54F10AL.1	+
chrIII:2524631-2525534	0.460482	0.126668	0.923595	0.566178	NA	III	2524632	2525534	rbc-2	-
chrIII:2579686-2580640	0.690754	0.109125	0.906564	0.683941	NA	III	2579687	2580640	Y71H2B.8	+
chrIII:2681997-2682228	1.34258	0.195164	0.814804	0.631683	NA	III	2681998	2682228	pbo-1	-
chrIII:2681997-2685145	0.590158	0.203035	0.913198	0.427576	NA	III	2681998	2685145	pbo-1	-
chrIII:2708873-2709726	2.30875	0.533326	0.746162	0.240627	NA	III	2708874	2709726	Y71H2AM.10	-
chrIII:2710677-2713211	0.616392	0.153626	0.923493	0.490385	NA	III	2710678	2713211	Y71H2AM.10	-
chrIII:2745137-2745409	2.41873	-0.802486	0.762261	0.0788056	0.219788057309653	III	2745138	2745409	Y71H2AM.14	-
chrIII:2748583-2749321	0.746612	-0.31841	0.905288	0.262424	NA	III	2748584	2749321	Y71H2AM.15	-
chrIII:2808624-2809124	0.54856	0.157178	0.920749	0.497262	NA	III	2808625	2809124	Y71H2AM.3	+
chrIII:2920609-2921016	2.56724	0.741007	0.749827	0.106137	0.273436668733444	III	2920610	2921016	R10F2.4	-
chrIII:2933339-2934119	0.887253	-0.0151504	0.877792	0.962916	NA	III	2933340	2934119	cdh-1	+
chrIII:2934412-2934657	1.51479	0.228546	0.806642	0.581463	NA	III	2934413	2934657	cdh-1	+
chrIII:2957012-2957454	0.569359	0.194245	0.914112	0.442449	NA	III	2957013	2957454	H05C05.1	+
chrIII:2987063-2987432	0.935341	-0.320772	0.882016	0.329443	NA	III	2987064	2987432	Y55D5A.1	+
chrIII:2999851-3010523	1.29786	-0.039771	0.830277	0.918858	NA	III	2999852	3010523	daf-2	-
chrIII:3019169-3019673	3.94656	-0.571921	0.645956	0.218884	0.429410736717872	III	3019170	3019673	daf-2	-
chrIII:3061744-3062885	1.56611	-0.969529	0.871237	0.0161353	NA	III	3061745	3062885	H06I04.6	-
chrIII:3076304-3076690	3.04482	-0.881483	0.724303	0.0595874	0.186539587826127	III	3076305	3076690	H06I04.3	+
chrIII:3088310-3088585	7.93671	0.679808	0.512302	0.109699	0.275606896862848	III	3088311	3088585	sft-1	+
chrIII:3088310-3089684	10.5471	0.796163	0.472875	0.0492398	0.168190043858076	III	3088311	3089684	sft-1	+
chrIII:3103168-3103955	0.705069	-0.18305	0.900128	0.52239	NA	III	3103169	3103955	Y53G8B.2	-
chrIII:3103642-3103955	1.13266	-0.674112	0.87995	0.0629889	NA	III	3103643	3103955	Y53G8B.2	-
chrIII:3113770-3114043	21.9178	-0.475891	0.359442	0.146852	0.3356617077479	III	3113771	3114043	nipa-1	-
chrIII:3188422-3189598	1.10683	0.188701	0.858412	0.598942	NA	III	3188423	3189598	mks-1	+
chrIII:3199217-3199516	0.54856	0.157178	0.920749	0.497262	NA	III	3199218	3199516	heh-1	-
chrIII:3201854-3202133	0.43606	0.120504	0.924029	0.582233	NA	III	3201855	3202133	frm-8	-
chrIII:3269103-3278710	0.605291	-0.121729	0.912089	0.632278	NA	III	3269104	3278710	Y53G8AM.8	-
chrIII:3299376-3299868	23.2195	-0.262219	0.339289	0.400701	0.603035078700524	III	3299377	3299868	Y53G8AR.5	+
chrIII:3358584-3360075	1.23705	-0.557428	0.858036	0.14103	NA	III	3358585	3360075	gei-1	+
chrIII:3383007-3384189	0.654373	-0.219239	0.916755	0.37578	NA	III	3383008	3384189	hecw-1	-
chrIII:3498172-3499057	1.01956	-0.0803942	0.861115	0.819704	NA	III	3498173	3499057	M01F1.9	-
chrIII:3535907-3536338	3.40451	1.11418	0.796107	0.0150182	0.0760922176243896	III	3535908	3536338	C54C6.6	-
chrIII:3573586-3574376	1.46409	0.872936	0.864645	0.0287188	NA	III	3573587	3574376	nhr-6	+
chrIII:3573857-3574376	0.43606	0.120504	0.924029	0.582233	NA	III	3573858	3574376	nhr-6	+
chrIII:3574147-3574376	1.25468	0.439832	0.862086	0.229131	NA	III	3574148	3574376	nhr-6	+
chrIII:3683621-3685808	0.61458	0.182377	0.91798	0.44992	NA	III	3683622	3685808	npr-15	-
chrIII:3880115-3882547	17.787	0.786069	0.380864	0.0228964	0.0953495599060888	III	3880116	3882547	tir-1	-
chrIII:3890924-3891454	1.6079	0.204623	0.787275	0.632756	NA	III	3890925	3891454	tir-1	-
chrIII:3990319-3990826	0.927803	-0.300699	0.887983	0.343235	NA	III	3990320	3990826	glb-11	-
chrIII:4014091-4014453	0.516341	-0.163053	0.922396	0.472273	NA	III	4014092	4014453	C36E8.4	+
chrIII:4139285-4144967	0.766866	0.265538	0.908692	0.328697	NA	III	4139286	4144967	unc-103	+
chrIII:4253291-4253924	0.870194	-0.255212	0.893258	0.401901	NA	III	4253292	4253924	T08A11.1	-
chrIII:4292613-4293399	1.02248	-0.184709	0.8736	0.582645	NA	III	4292614	4293399	nth-1	-
chrIII:4651764-4652308	6.13796	0.0655039	0.5581	0.882409	0.917249787196845	III	4651765	4652308	ppm-2	+
chrIII:4837730-4838260	1.64623	0.949741	0.865117	0.0193776	NA	III	4837731	4838260	acbp-7	+
chrIII:4975710-4977328	0.394462	0.107365	0.925425	0.615397	NA	III	4975711	4977328	nca-2	+
chrIII:5148593-5149578	1.34867	0.17063	0.816752	0.673517	NA	III	5148594	5149578	Y54H5A.2	-
chrIII:5236891-5237473	7.38011	-1.20509	0.558966	0.00707136	0.0447852594708343	III	5236892	5237473	prx-10	+
chrIII:5585638-5586390	0.739584	0.0364286	0.894488	0.901415	NA	III	5585639	5586390	F56D2.3	+
chrIII:5625862-5626872	2.37591	0.440051	0.748338	0.330093	NA	III	5625863	5626872	daf-4	+
chrIII:5635478-5645305	1.96961	-0.0177578	0.757948	0.968043	NA	III	5635479	5645305	ckk-1	+
chrIII:5716336-5716755	1.04016	-0.0508748	0.870139	0.880623	NA	III	5716337	5716755	arf-1.2	+
chrIII:5817671-5818480	0.810147	-0.370716	0.9009	0.213677	NA	III	5817672	5818480	sma-4	+
chrIII:5894078-5895679	0.516341	-0.163053	0.922396	0.472273	NA	III	5894079	5895679	pxl-1	-
chrIII:5972896-5973401	3.40852	-1.43891	0.854551	0.00168295	0.0170538702090515	III	5972897	5973401	mlp-1	-
chrIII:6003150-6005333	0.462294	0.119184	0.925418	0.578175	NA	III	6003151	6005333	T04C9.1	+
chrIII:6126669-6127921	3.27829	0.376569	0.665673	0.417711	0.616427519522334	III	6126670	6127921	mvk-1	-
chrIII:6130780-6131747	0.588291	0.0683529	0.918625	0.770228	NA	III	6130781	6131747	mvk-1	-
chrIII:6314195-6315419	0.590158	0.203035	0.913198	0.427576	NA	III	6314196	6315419	gar-2	+
chrIII:6317711-6319456	0.996749	-0.0634657	0.87509	0.847868	NA	III	6317712	6319456	gar-2	+
chrIII:6354398-6355128	4.47736	1.36029	0.747949	0.00453384	0.0344571719200494	III	6354399	6355128	akap-1	+
chrIII:6354398-6356535	6.22466	1.04118	0.60208	0.0238368	0.0979241494002018	III	6354399	6356535	akap-1	+
chrIII:6354398-6358682	2.91281	1.57841	0.877601	0.000625492	0.00792289633120659	III	6354399	6358682	akap-1	+
chrIII:6357812-6358090	0.437871	0.142223	0.918876	0.547254	NA	III	6357813	6358090	akap-1	+
chrIII:6591705-6592175	4.08082	-0.708104	0.637778	0.128132	0.309143882805948	III	6591706	6592175	F20H11.1	-
chrIII:6679023-6684583	0.45867	0.126195	0.923632	0.567373	NA	III	6679024	6684583	rbf-1	+
chrIII:6696750-6698092	0.822241	0.195572	0.88934	0.526672	NA	III	6696751	6698092	rbf-1	+
chrIII:6696750-6698910	2.07686	0.438026	0.7697	0.322505	NA	III	6696751	6698910	rbf-1	+
chrIII:6700027-6702432	0.609145	0.151018	0.923798	0.495542	NA	III	6700028	6702432	rbf-1	+
chrIII:6823151-6823501	9.44312	-0.496462	0.469101	0.216376	0.429410736717872	III	6823152	6823501	ten-1	+
chrIII:6830391-6831448	0.759389	-0.0607455	0.899673	0.830091	NA	III	6830392	6831448	ten-1	+
chrIII:6996480-6997896	5.74965	-0.738232	0.569512	0.100072	0.264537707543763	III	6996481	6997896	prk-1	+
chrIII:7014308-7017424	4.60213	1.17967	0.694153	0.0132485	0.0694404470862332	III	7014309	7017424	lgc-38	+
chrIII:7015075-7017424	3.42547	0.577295	0.673322	0.216018	0.429410736717872	III	7015076	7017424	lgc-38	+
chrIII:7140810-7141220	7.52125	0.490307	0.526917	0.25539	0.466205784587321	III	7140811	7141220	glr-2	-
chrIII:7140810-7142035	37.8483	1.16411	0.301708	4.38804e-05	0.00111163768335028	III	7140811	7142035	glr-2	-
chrIII:7370921-7373496	7.87364	0.333174	0.640168	0.471657	0.663813788549637	III	7370922	7373496	mml-1	-
chrIII:7483373-7486535	1.798	-0.658511	0.81356	0.121065	NA	III	7483374	7486535	mup-4	-
chrIII:7727125-7727837	1.44964	0.236468	0.818635	0.558882	NA	III	7727126	7727837	ZK112.3	+
chrIII:8014407-8015032	5.13564	1.05831	0.652195	0.0246644	0.0986577936962399	III	8014408	8015032	F44B9.5	-
chrIII:8282108-8282358	1.32608	0.251297	0.840011	0.512232	NA	III	8282109	8282358	mig-10	+
chrIII:8294036-8300730	1.53037	0.666472	0.844379	0.0960921	NA	III	8294037	8300730	mig-10	+
chrIII:8303144-8303451	0.417072	0.116104	0.92426	0.594414	NA	III	8303145	8303451	mig-10	+
chrIII:8440737-8441114	0.720651	0.171004	0.897403	0.557453	NA	III	8440738	8441114	ufbp-1	-
chrIII:8495017-8498559	0.848202	-0.343214	0.904833	0.23234	NA	III	8495018	8498559	pac-1	+
chrIII:8502619-8509551	0.552783	-0.20499	0.915975	0.409618	NA	III	8502620	8509551	pac-1	+
chrIII:8507629-8509551	0.77702	0.152689	0.900007	0.592184	NA	III	8507630	8509551	pac-1	+
chrIII:8536346-8539923	0.873876	0.213562	0.892371	0.48219	NA	III	8536347	8539923	trp-1	+
chrIII:8640889-8643739	0.907997	-0.16053	0.885745	0.60951	NA	III	8640890	8643739	twk-7	-
chrIII:8653154-8653560	1.39214	-0.289052	0.81594	0.47892	NA	III	8653155	8653560	F22B7.9	-
chrIII:8739437-8741117	3.75084	0.668735	0.67473	0.152778	0.346600694909189	III	8739438	8741117	pdhk-2	-
chrIII:8798397-8799645	2.38903	0.0685808	0.716722	0.880842	0.917249787196845	III	8798398	8799645	zfp-1	+
chrIII:9262833-9266198	0.582681	-0.118042	0.913311	0.63807	NA	III	9262834	9266198	clip-1	-
chrIII:9264184-9267619	0.394462	0.107365	0.925425	0.615397	NA	III	9264185	9267619	clip-1	-
chrIII:9446087-9446604	3.6895	-0.65096	0.668423	0.1637	0.363246171911149	III	9446088	9446604	F54C8.6	-
chrIII:9459100-9460223	0.386046	-0.122369	0.925968	0.564971	NA	III	9459101	9460223	spk-1	+
chrIII:9459100-9460694	0.747805	-0.193623	0.90293	0.489936	NA	III	9459101	9460694	spk-1	+
chrIII:9515822-9516248	0.879292	-0.144832	0.889266	0.637155	NA	III	9515823	9516248	F55H2.7	-
chrIII:9527553-9528157	2.52097	0.0515976	0.712066	0.910398	0.931854969864632	III	9527554	9528157	ZK1098.6	+
chrIII:9742944-9743339	0.451193	-0.143246	0.92403	0.515627	NA	III	9742945	9743339	T05G5.1	-
chrIII:9799106-9799423	1.88856	-0.524147	0.785243	0.230378	NA	III	9799107	9799423	ZK632.2	+
chrIII:10152794-10153126	5.96203	0.956248	0.586444	0.0358537	0.132378399384417	III	10152795	10153126	nac-3	+
chrIII:10164951-10165486	0.797309	-0.217602	0.898671	0.454865	NA	III	10164952	10165486	mua-3	+
chrIII:10327556-10328002	0.706881	-0.183496	0.899998	0.521827	NA	III	10327557	10328002	nex-2	-
chrIII:10329157-10329547	16.6062	-1.44537	0.432202	0.000151079	0.0024172699846625	III	10329158	10329547	nex-2	-
chrIII:10329157-10329792	4.53528	-1.12345	0.66501	0.0176437	0.0825182320805293	III	10329158	10329792	nex-2	-
chrIII:10563277-10564291	1.17839	-0.13074	0.84214	0.729541	NA	III	10563278	10564291	rab-30	+
chrIII:10573282-10575420	0.593781	0.173888	0.918934	0.465103	NA	III	10573283	10575420	Y45F3A.4	-
chrIII:10667689-10669340	2.48682	-0.231766	0.710277	0.614141	0.767805305463071	III	10667690	10669340	cnt-2	+
chrIII:10754514-10755194	0.742444	0.288583	0.904227	0.309488	NA	III	10754515	10755194	hpl-2	-
chrIII:10772309-10773057	1.06034	0.0551016	0.86725	0.872487	NA	III	10772310	10773057	dpy-28	+
chrIII:10816383-10816844	1.63581	-0.199842	0.805458	0.630149	NA	III	10816384	10816844	sca-1	-
chrIII:10990730-10991177	0.581488	-0.157412	0.925247	0.468757	NA	III	10990731	10991177	W05B2.7	+
chrIII:10993124-10994399	2.32682	0.430302	0.742184	0.342998	NA	III	10993125	10994399	dmsr-5	-
chrIII:11042092-11045515	0.568365	0.0881943	0.913744	0.722846	NA	III	11042093	11045515	Y48A6B.10	+
chrIII:11067153-11067621	1.73491	0.352138	0.78221	0.417219	NA	III	11067154	11067621	rsa-2	+
chrIII:11294238-11302925	0.61458	0.182377	0.91798	0.44992	NA	III	11294239	11302925	smc-3	+
chrIII:11338313-11341097	0.962009	0.408066	0.894969	0.192282	NA	III	11338314	11341097	T28D6.5	+
chrIII:11439440-11440602	0.552783	-0.20499	0.915975	0.409618	NA	III	11439441	11440602	sbp-1	-
chrIII:11676420-11688336	1.25131	-0.369937	0.844793	0.333601	NA	III	11676421	11688336	crh-1	+
chrIII:11685209-11688336	1.91523	0.309961	0.766382	0.48291	NA	III	11685210	11688336	crh-1	+
chrIII:11688125-11688336	1.63525	-0.549958	0.829664	0.176175	NA	III	11688126	11688336	crh-1	+
chrIII:11688131-11688336	27.8291	0.304907	0.315133	0.297443	0.510862730748207	III	11688132	11688336	crh-1	+
chrIII:11760684-11773681	1.96692	-0.426238	0.769641	0.335428	NA	III	11760685	11773681	gbf-1	-
chrIII:11764240-11773681	2.02866	-0.0197844	0.752336	0.964598	NA	III	11764241	11773681	gbf-1	-
chrIII:11767902-11768343	0.64341	-0.186914	0.92246	0.41307	NA	III	11767903	11768343	gbf-1	-
chrIII:11767902-11773681	7.3394	-0.199925	0.71425	0.66292	0.812611014578012	III	11767903	11773681	gbf-1	-
chrIII:11770197-11773681	14.2075	-0.122639	0.39948	0.731159	0.841941008292024	III	11770198	11773681	gbf-1	-
chrIII:11820684-11821364	0.71017	-0.25445	0.91349	0.326048	NA	III	11820685	11821364	maa-1	-
chrIII:11853549-11857350	0.439683	0.121374	0.923974	0.579904	NA	III	11853550	11857350	Y56A3A.2	-
chrIII:11863398-11865720	0.744255	0.293365	0.903519	0.304832	NA	III	11863399	11865720	taf-12	-
chrIII:11864946-11866206	1.28789	-0.190926	0.833515	0.623515	NA	III	11864947	11866206	taf-12	-
chrIII:11897005-11898269	1.13198	-0.270717	0.85712	0.456253	NA	III	11897006	11898269	Y56A3A.11	-
chrIII:11982553-11983682	0.913487	-0.00481061	0.883981	0.987805	NA	III	11982554	11983682	Y56A3A.31	+
chrIII:12193411-12198381	0.853132	0.373914	0.89566	0.22569	NA	III	12193412	12198381	osm-12	-
chrIII:12329463-12329812	10.1892	-1.65144	0.528434	0.000146576	0.0024172699846625	III	12329464	12329812	zip-12	+
chrIII:12329463-12330872	13.8625	-1.02262	0.424428	0.00657303	0.0441149179380549	III	12329464	12330872	zip-12	+
chrIII:12336906-12337351	0.60348	-0.121423	0.91219	0.632756	NA	III	12336907	12337351	zip-1	+
chrIII:12448104-12450537	4.35626	-0.155895	0.621749	0.734537	0.842639151421986	III	12448105	12450537	ani-1	-
chrIII:12461317-12461659	0.552783	-0.20499	0.915975	0.409618	NA	III	12461318	12461659	Y49E10.21	+
chrIII:12475692-12481147	0.525949	0.130834	0.92545	0.542621	NA	III	12475693	12481147	cccp-1	+
chrIII:12480941-12481754	0.45867	0.126195	0.923632	0.567373	NA	III	12480942	12481754	cccp-1	+
chrIII:12559998-12561879	0.591969	0.203824	0.913114	0.42628	NA	III	12559999	12561879	Y111B2A.9	-
chrIII:12561314-12561879	1.15907	-0.328086	0.845097	0.388485	NA	III	12561315	12561879	Y111B2A.9	-
chrIII:12619332-12619733	0.692565	0.0947687	0.913	0.70567	NA	III	12619333	12619733	Y111B2A.12	+
chrIII:12631926-12634929	2.16581	0.531731	0.766156	0.233973	NA	III	12631927	12634929	pqn-80	+
chrIII:12635547-12635860	3.43063	0.0656709	0.645667	0.887077	0.917249787196845	III	12635548	12635860	pqn-80	+
chrIII:12644470-12645310	0.933413	-0.0444422	0.872789	0.894283	NA	III	12644471	12645310	pqn-80	+
chrIII:12649658-12650328	0.722463	0.150302	0.904315	0.584806	NA	III	12649659	12650328	pqn-80	+
chrIII:12673676-12678915	0.523144	0.0627556	0.921459	0.78041	NA	III	12673677	12678915	elpc-2	+
chrIII:12701207-12702365	0.757577	-0.0698975	0.892942	0.814405	NA	III	12701208	12702365	Y111B2A.24	+
chrIII:12739983-12742049	1.76121	-0.110368	0.787223	0.796142	NA	III	12739984	12742049	ssl-1	+
chrIII:12786996-12789938	0.744255	0.293365	0.903519	0.304832	NA	III	12786997	12789938	lgc-37	+
chrIII:12943719-12946227	3.23445	0.261934	0.669449	0.572328	0.740373872760403	III	12943720	12946227	unc-25	+
chrIII:13093881-13096916	2.57544	-0.281117	0.710868	0.541109	0.712108599254668	III	13093882	13096916	pqn-83	-
chrIII:13125391-13130565	0.753416	0.0173838	0.900768	0.950516	NA	III	13125392	13130565	zig-8	+
chrIII:13125391-13132875	0.568365	0.0881943	0.913744	0.722846	NA	III	13125392	13132875	zig-8	+
chrIII:13129137-13130565	2.42045	0.825637	0.795683	0.0627081	0.18961131668595	III	13129138	13130565	zig-8	+
chrIII:13168012-13169155	0.81176	-0.315249	0.907609	0.257895	NA	III	13168013	13169155	snpc-1.2	-
chrIII:13194528-13194860	0.78586	-0.203203	0.900929	0.476566	NA	III	13194529	13194860	gly-5	+
chrIII:13224730-13225128	1.66515	0.199703	0.788317	0.640369	NA	III	13224731	13225128	Y43F4A.1	+
chrIII:13277260-13277527	0.460482	0.126668	0.923595	0.566178	NA	III	13277261	13277527	unc-64	+
chrIII:13449673-13450746	0.953728	0.280648	0.876879	0.402195	NA	III	13449674	13450746	cua-1	-
chrIII:13510008-13510551	1.79196	-0.0629598	0.762256	0.886548	NA	III	13510009	13510551	mlh-1	-
chrIII:13564249-13564937	0.437871	0.142223	0.918876	0.547254	NA	III	13564250	13564937	aldo-1	-
chrIII:13627818-13629054	0.892918	0.343565	0.901161	0.244372	NA	III	13627819	13629054	arrd-17	-
chrIII:13628801-13629236	0.804786	0.173476	0.898033	0.550077	NA	III	13628802	13629236	arrd-17	-
chrIII:13719825-13720282	1.83183	-0.0373341	0.762152	0.932574	NA	III	13719826	13720282	lit-1	+
chrIII:13728742-13731679	0.582681	-0.118042	0.913311	0.63807	NA	III	13728743	13731679	W06F12.2	-
chrIV:91985-92910	1.03506	0.0979993	0.864495	0.77827	NA	IV	91986	92910	tpa-1	+
chrIV:91985-93830	7.27663	-0.579061	0.523302	0.177852	0.380753837154873	IV	91986	93830	tpa-1	+
chrIV:91985-98890	18.5447	-0.429742	0.372948	0.20353	0.415256446001267	IV	91986	98890	tpa-1	+
chrIV:103932-108287	3.38374	0.373508	0.660203	0.42136	0.618271845934586	IV	103933	108287	tpa-1	+
chrIV:139729-140698	0.588346	0.171773	0.91917	0.468993	NA	IV	139730	140698	col-99	-
chrIV:140542-141418	0.717028	0.148074	0.90468	0.589081	NA	IV	140543	141418	col-99	-
chrIV:235397-237450	0.801442	0.165748	0.897515	0.569006	NA	IV	235398	237450	R02D3.4	-
chrIV:340334-347302	0.668143	0.113915	0.901815	0.683606	NA	IV	340335	347302	cdh-8	+
chrIV:407746-408035	1.19358	-0.052164	0.836705	0.891802	NA	IV	407747	408035	kgb-1	-
chrIV:513835-517669	2.53032	1.06955	0.832141	0.0148555	0.0760922176243896	IV	513836	517669	pig-1	-
chrIV:619228-619773	2.59176	-0.868657	0.763654	0.0580979	0.18479325410362	IV	619229	619773	C18H7.1	+
chrIV:677610-677986	0.45867	0.126195	0.923632	0.567373	NA	IV	677611	677986	K11H12.5	+
chrIV:677610-678469	25.2824	-2.29429	0.412589	3.33629e-10	3.38077338909726e-08	IV	677611	678469	K11H12.5	+
chrIV:851993-852438	3.58664	-0.413392	0.656968	0.373674	0.57843876277396	IV	851994	852438	lem-4	-
chrIV:928381-928991	3.91591	0.45062	0.637769	0.330766	0.543528802157922	IV	928382	928991	lgc-30	+
chrIV:928882-929705	0.743262	0.159059	0.902898	0.568306	NA	IV	928883	929705	lgc-30	+
chrIV:981559-981993	1.09735	-0.250312	0.861386	0.482954	NA	IV	981560	981993	plx-1	+
chrIV:1007536-1008604	1.94867	-0.883195	0.845378	0.0337753	NA	IV	1007537	1008604	Y55F3AM.9	-
chrIV:1015442-1015993	0.394462	0.107365	0.925425	0.615397	NA	IV	1015443	1015993	Y55F3AM.3	+
chrIV:1111976-1112546	0.783313	0.0778485	0.905462	0.772983	NA	IV	1111977	1112546	srx-14	-
chrIV:1174636-1174970	1.91517	-0.23562	0.758495	0.595996	NA	IV	1174637	1174970	cec-2	+
chrIV:1386214-1388703	8.6516	-0.453418	0.496038	0.275915	0.492403008049041	IV	1386215	1388703	nhr-41	+
chrIV:1412840-1413213	1.41969	0.618766	0.845643	0.118176	NA	IV	1412841	1413213	Y77E11A.7	-
chrIV:1417703-1418679	6.90492	-0.403398	0.522811	0.347072	0.555315063994255	IV	1417704	1418679	Y77E11A.7	-
chrIV:1499861-1500984	1.32606	0.148495	0.829417	0.705132	NA	IV	1499862	1500984	Y77E11A.1	+
chrIV:1572112-1572465	2.35472	-0.189249	0.720579	0.678884	NA	IV	1572113	1572465	npp-8	-
chrIV:1610865-1611242	1.03387	-0.383471	0.879205	0.256143	NA	IV	1610866	1611242	dsl-3	+
chrIV:1641582-1642086	2.22201	0.173355	0.755992	0.696796	NA	IV	1641583	1642086	nhr-274	-
chrIV:1673810-1674298	5.21569	0.863385	0.60952	0.0612708	0.188144655876846	IV	1673811	1674298	Y41D4B.1	+
chrIV:1731156-1731506	1.31971	-0.378078	0.835988	0.335258	NA	IV	1731157	1731506	Y41D4A.5	-
chrIV:1860835-1865469	12.5045	0.25547	0.419085	0.490197	0.678515511767381	IV	1860836	1865469	egl-4	+
chrIV:1933689-1938199	13.5189	0.197854	0.404971	0.583332	0.74509587871376	IV	1933690	1938199	denn-4	+
chrIV:1943588-1944944	3.64441	-0.308013	0.644853	0.506067	0.692992667814889	IV	1943589	1944944	denn-4	+
chrIV:1943588-1946169	0.605291	-0.121729	0.912089	0.632278	NA	IV	1943589	1946169	denn-4	+
chrIV:1945830-1946169	0.460482	0.126668	0.923595	0.566178	NA	IV	1945831	1946169	denn-4	+
chrIV:1965857-1966436	3.50632	0.174815	0.65648	0.70595	0.828604828564964	IV	1965858	1966436	Y48A5A.1	+
chrIV:1986267-1986737	0.386046	-0.122369	0.925968	0.564971	NA	IV	1986268	1986737	Y76B12C.6	+
chrIV:2000901-2001310	0.897421	-0.111249	0.887878	0.718606	NA	IV	2000902	2001310	xpc-1	+
chrIV:2019243-2021132	4.13791	0.464011	0.62797	0.31528	0.526603735599791	IV	2019244	2021132	cpsf-1	-
chrIV:2027470-2030384	1.23705	-0.557428	0.858036	0.14103	NA	IV	2027471	2030384	cpsf-1	-
chrIV:2029045-2030384	1.64228	0.0340866	0.800867	0.934855	NA	IV	2029046	2030384	cpsf-1	-
chrIV:2051494-2051826	0.678235	0.214581	0.914527	0.396772	NA	IV	2051495	2051826	R05C11.4	+
chrIV:2070543-2070859	1.39061	0.36751	0.827043	0.35907	NA	IV	2070544	2070859	arrd-26	+
chrIV:2109696-2110783	0.437871	0.142223	0.918876	0.547254	NA	IV	2109697	2110783	che-6	-
chrIV:2154970-2155396	0.641734	-0.135188	0.910073	0.603434	NA	IV	2154971	2155396	gcy-37	-
chrIV:2163349-2164872	0.890058	0.104739	0.879401	0.746602	NA	IV	2163350	2164872	C54E4.4	-
chrIV:2188110-2189843	1.94393	-0.724066	0.810715	0.09221	NA	IV	2188111	2189843	Y71G10AL.1	+
chrIV:2188110-2191545	1.78487	-0.400636	0.812512	0.333767	NA	IV	2188111	2191545	Y71G10AL.1	+
chrIV:2188110-2192703	0.770416	-0.200381	0.901222	0.481473	NA	IV	2188111	2192703	Y71G10AL.1	+
chrIV:2206414-2208052	0.958945	-0.139846	0.882199	0.662183	NA	IV	2206415	2208052	Y71G10AR.4	+
chrIV:2227079-2227474	14.4558	-0.00773396	0.395312	0.982573	0.985815723806423	IV	2227080	2227474	T04C4.1	+
chrIV:2228257-2230106	1.07873	-0.00116592	0.856284	0.997409	NA	IV	2228258	2230106	T04C4.1	+
chrIV:2228257-2233906	0.460482	0.126668	0.923595	0.566178	NA	IV	2228258	2233906	T04C4.1	+
chrIV:2229795-2230106	11.8564	-0.935964	0.462343	0.0191076	0.0841840076877824	IV	2229796	2230106	T04C4.1	+
chrIV:2230693-2230962	2.46974	-0.122098	0.817112	0.762469	0.862067751974614	IV	2230694	2230962	T04C4.1	+
chrIV:2266197-2267311	1.41314	-0.30189	0.814159	0.461657	NA	IV	2266198	2267311	M70.5	-
chrIV:2272927-2273456	3.55626	-0.248658	0.648629	0.591388	0.752225489211227	IV	2272928	2273456	M70.5	-
chrIV:2278891-2279181	16.2379	-2.14095	0.473542	1.18595e-07	7.21054828385146e-06	IV	2278892	2279181	lin-1	-
chrIV:2309522-2311171	0.846329	0.0286534	0.892005	0.9237	NA	IV	2309523	2311171	vha-11	-
chrIV:2342528-2342808	1.44833	0.0355746	0.803454	0.931688	NA	IV	2342529	2342808	ppgn-1	-
chrIV:2351508-2351879	1.72388	0.492152	0.814495	0.237232	NA	IV	2351509	2351879	tftc-1	+
chrIV:2357634-2358989	0.821247	0.0393144	0.89524	0.893084	NA	IV	2357635	2358989	tftc-1	+
chrIV:2357634-2361673	0.772028	-0.192667	0.901746	0.496102	NA	IV	2357635	2361673	tftc-1	+
chrIV:2372639-2373269	0.989661	-0.184361	0.869295	0.590796	NA	IV	2372640	2373269	tftc-1	+
chrIV:2375823-2379002	0.77702	0.152689	0.900007	0.592184	NA	IV	2375824	2379002	tftc-1	+
chrIV:2390820-2391249	4.71347	-0.489655	0.624042	0.288785	0.507460180735302	IV	2390821	2391249	eri-5	+
chrIV:2390820-2393358	2.07168	-0.343999	0.759425	0.440129	NA	IV	2390821	2393358	eri-5	+
chrIV:2392021-2393661	1.46129	-0.0280266	0.805765	0.945912	NA	IV	2392022	2393661	eri-5	+
chrIV:2399827-2400590	1.00959	-0.225931	0.86876	0.512771	NA	IV	2399828	2400590	Y38F2AR.12	-
chrIV:2403910-2404482	0.895609	-0.123412	0.880865	0.70153	NA	IV	2403911	2404482	Y38F2AR.12	-
chrIV:2499193-2502025	0.43606	0.120504	0.924029	0.582233	NA	IV	2499194	2502025	Y69A2AR.16	+
chrIV:2499193-2504497	0.962507	0.260076	0.885322	0.415773	NA	IV	2499194	2504497	Y69A2AR.16	+
chrIV:2515056-2515385	3.04352	-0.445232	0.681856	0.338319	0.547069169885323	IV	2515057	2515385	Y69A2AR.16	+
chrIV:2547106-2547894	0.830522	0.309564	0.904259	0.27843	NA	IV	2547107	2547894	sprr-3	+
chrIV:2652817-2654001	10.9535	1.7302	0.534973	7.79358e-05	0.00159695706007895	IV	2652818	2654001	Y69A2AR.31	-
chrIV:2659302-2664003	0.821112	-0.0923857	0.894808	0.753607	NA	IV	2659303	2664003	Y69A2AR.31	-
chrIV:2706134-2706602	14.285	-0.231703	0.416153	0.529264	0.708794292327666	IV	2706135	2706602	ubc-8	-
chrIV:2768164-2768629	4.03602	-0.572082	0.647915	0.218943	0.429410736717872	IV	2768165	2768629	Y54G2A.11	-
chrIV:2770668-2771109	1.01494	-0.210362	0.867246	0.54421	NA	IV	2770669	2771109	Y54G2A.11	-
chrIV:2849727-2850129	4.04707	0.363242	0.627952	0.431212	0.618271845934586	IV	2849728	2850129	Y54G2A.40	+
chrIV:2968810-2969325	0.877616	-0.00402633	0.888878	0.98948	NA	IV	2968811	2969325	lad-2	-
chrIV:2973460-2973962	1.50645	0.452825	0.820733	0.269051	NA	IV	2973461	2973962	lad-2	-
chrIV:3028444-3028942	2.55886	-1.09956	0.846742	0.0111112	0.060318088132045	IV	3028445	3028942	ndnf-1	-
chrIV:3116621-3121681	2.83994	-0.0910204	0.700892	0.843351	0.896428925020275	IV	3116622	3121681	mca-3	-
chrIV:3222441-3225884	1.50832	-0.0114125	0.799707	0.978212	NA	IV	3222442	3225884	Y67D8A.2	+
chrIV:3380912-3381152	0.668627	-0.147201	0.908503	0.578243	NA	IV	3380913	3381152	B0546.3	-
chrIV:3615457-3616232	1.84909	0.180523	0.769527	0.680491	NA	IV	3615458	3616232	cha-1	-
chrIV:3684831-3686865	0.552783	-0.20499	0.915975	0.409618	NA	IV	3684832	3686865	map-1	-
chrIV:3689555-3689875	0.394462	0.107365	0.925425	0.615397	NA	IV	3689556	3689875	taf-6.2	-
chrIV:3718929-3719867	1.69318	-0.336006	0.919038	0.183755	NA	IV	3718930	3719867	Y37E11AM.3	-
chrIV:3870641-3871439	5.90843	-1.42464	0.651734	0.00273493	0.0237548264334777	IV	3870642	3871439	F37C4.4	+
chrIV:3989542-3991440	0.654373	-0.219239	0.916755	0.37578	NA	IV	3989543	3991440	clec-78	+
chrIV:4044727-4044992	1.30625	-0.0614429	0.826531	0.876193	NA	IV	4044728	4044992	cdc-73	+
chrIV:4044727-4045479	1.06314	0.189507	0.863162	0.590487	NA	IV	4044728	4045479	cdc-73	+
chrIV:4044727-4046306	2.47791	-0.407534	0.729945	0.372613	0.57843876277396	IV	4044728	4046306	cdc-73	+
chrIV:4103999-4104389	0.835563	-0.263511	0.889483	0.39863	NA	IV	4104000	4104389	ubc-1	+
chrIV:4295730-4297757	0.979009	0.196827	0.86971	0.565692	NA	IV	4295731	4297757	F15E6.9	-
chrIV:4497868-4499821	3.13023	0.942069	0.752056	0.0424096	0.146505748920369	IV	4497869	4499821	gbb-2	-
chrIV:4577917-4580287	2.24292	0.960734	0.832688	0.0257329	NA	IV	4577918	4580287	F28E10.1	+
chrIV:4577917-4586372	0.877554	0.391338	0.894014	0.211508	NA	IV	4577918	4586372	F28E10.1	+
chrIV:4577917-4587504	0.61458	0.182377	0.91798	0.44992	NA	IV	4577918	4587504	F28E10.1	+
chrIV:4578785-4581458	0.417072	0.116104	0.92426	0.594414	NA	IV	4578786	4581458	F28E10.1	+
chrIV:4992815-4993396	0.456859	0.118296	0.925417	0.580931	NA	IV	4992816	4993396	str-162	+
chrIV:5443712-5444242	0.568365	0.0881943	0.913744	0.722846	NA	IV	5443713	5444242	mgl-3	+
chrIV:5445481-5446409	11.6345	1.32954	0.48429	0.00127133	0.0143142778041161	IV	5445482	5446409	mgl-3	+
chrIV:5551133-5554376	8.81744	0.122323	0.507116	0.771544	0.862067751974614	IV	5551134	5554376	T12E12.1	+
chrIV:5900898-5901413	0.588346	0.171773	0.91917	0.468993	NA	IV	5900899	5901413	H04M03.12	-
chrIV:5976251-5976745	2.50611	0.778939	0.802556	0.0751237	0.218555222094952	IV	5976252	5976745	unc-44	+
chrIV:5984567-5984980	0.60909	0.0875835	0.911446	0.731131	NA	IV	5984568	5984980	unc-44	+
chrIV:6101421-6102976	0.654373	-0.219239	0.916755	0.37578	NA	IV	6101422	6102976	lag-1	+
chrIV:6158320-6158862	0.666331	0.0997045	0.908113	0.705562	NA	IV	6158321	6158862	unc-77	-
chrIV:6447334-6449338	0.462294	0.119184	0.925418	0.578175	NA	IV	6447335	6449338	lgc-10	-
chrIV:6563767-6564370	0.451193	-0.143246	0.92403	0.515627	NA	IV	6563768	6564370	best-9	+
chrIV:6570718-6572336	0.525949	0.130834	0.92545	0.542621	NA	IV	6570719	6572336	bicd-1	-
chrIV:6986304-6986935	0.552783	-0.20499	0.915975	0.409618	NA	IV	6986305	6986935	prkl-1	-
chrIV:7394587-7396300	0.775318	-0.249304	0.915845	0.323437	NA	IV	7394588	7396300	pitr-1	+
chrIV:7437478-7437859	1.66141	-0.160063	0.797691	0.703393	NA	IV	7437479	7437859	unc-82	+
chrIV:7621014-7624893	1.98176	0.853206	0.834192	0.0432127	NA	IV	7621015	7624893	tag-80	+
chrIV:7624528-7624893	0.45867	0.126195	0.923632	0.567373	NA	IV	7624529	7624893	tag-80	+
chrIV:8197427-8198630	1.73075	0.454131	0.812553	0.275443	NA	IV	8197428	8198630	wsp-1	-
chrIV:8231522-8231836	0.645532	0.0918998	0.909379	0.724173	NA	IV	8231523	8231836	nhr-66	-
chrIV:8235824-8236602	1.0023	-0.332781	0.882999	0.310382	NA	IV	8235825	8236602	nhr-66	-
chrIV:8505568-8509401	0.394462	0.107365	0.925425	0.615397	NA	IV	8505569	8509401	tag-77	-
chrIV:8716466-8716825	0.462294	0.119184	0.925418	0.578175	NA	IV	8716467	8716825	H23L24.2	+
chrIV:8857604-8859881	1.98538	0.840285	0.835999	0.0453285	NA	IV	8857605	8859881	alp-1	+
chrIV:9209093-9209576	1.51929	0.279085	0.804619	0.50358	NA	IV	9209094	9209576	wnk-1	+
chrIV:9391009-9393296	0.415261	0.115709	0.924277	0.595543	NA	IV	9391010	9393296	daf-15	+
chrIV:9436709-9438353	0.688942	0.108424	0.906681	0.685514	NA	IV	9436710	9438353	F59B8.1	+
chrIV:9571554-9571949	0.612768	0.183432	0.917723	0.448818	NA	IV	9571555	9571949	npr-2	-
chrIV:9664945-9666869	0.43606	0.120504	0.924029	0.582233	NA	IV	9664946	9666869	nhr-34	-
chrIV:9922935-9924039	3.22253	-0.980117	0.727581	0.0370115	0.133946421303579	IV	9922936	9924039	dur-1	-
chrIV:9923247-9924758	2.98552	-0.961858	0.772664	0.0361428	0.132378399384417	IV	9923248	9924758	dur-1	-
chrIV:10170739-10171744	2.12431	-0.516046	0.757151	0.251611	NA	IV	10170740	10171744	pxf-1	-
chrIV:10340109-10340556	0.593781	0.173888	0.918934	0.465103	NA	IV	10340110	10340556	unc-43	-
chrIV:10500445-10501126	0.868321	0.121104	0.890671	0.689924	NA	IV	10500446	10501126	tax-6	-
chrIV:10812899-10814153	0.71017	-0.25445	0.91349	0.326048	NA	IV	10812900	10814153	miz-1	+
chrIV:10931629-10931951	1.11973	0.278091	0.915148	0.27904	NA	IV	10931630	10931951	dnc-1	-
chrIV:11042928-11046079	1.67619	0.502925	0.816112	0.226216	NA	IV	11042929	11046079	kdin-1	+
chrIV:11275680-11276616	12.4834	-1.94785	0.525119	6.78834e-06	0.000257956856904781	IV	11275681	11276616	gtl-2	+
chrIV:11694870-11695569	1.51474	0.856068	0.867514	0.0301204	NA	IV	11694871	11695569	ZK792.7	+
chrIV:11722519-11723085	4.65616	0.421119	0.607012	0.357729	0.565845008820455	IV	11722520	11723085	magi-1	+
chrIV:11757466-11761064	0.699034	0.228359	0.912785	0.377611	NA	IV	11757467	11761064	T12A7.2	-
chrIV:11786097-11787798	0.57117	0.166914	0.919556	0.478953	NA	IV	11786098	11787798	H01G02.3	-
chrIV:11786097-11789012	2.11225	0.711797	0.799757	0.102604	NA	IV	11786098	11789012	H01G02.3	-
chrIV:11816746-11817019	0.462294	0.119184	0.925418	0.578175	NA	IV	11816747	11817019	M117.1	+
chrIV:12159469-12163053	0.462294	0.119184	0.925418	0.578175	NA	IV	12159470	12163053	eri-12	+
chrIV:12353143-12353929	1.42479	-0.654936	0.852098	0.0949866	NA	IV	12353144	12353929	best-22	+
chrIV:12550447-12551499	14.003	-0.72716	0.428479	0.0542007	0.175287371709643	IV	12550448	12551499	ZK795.1	+
chrIV:12654494-12654894	16.1868	0.362599	0.386867	0.2974	0.510862730748207	IV	12654495	12654894	wdfy-3	+
chrIV:12662530-12663122	0.609145	0.151018	0.923798	0.495542	NA	IV	12662531	12663122	wdfy-3	+
chrIV:12667993-12668702	1.54618	0.272016	0.798901	0.518578	NA	IV	12667994	12668702	wdfy-3	+
chrIV:12776125-12777954	0.460482	0.126668	0.923595	0.566178	NA	IV	12776126	12777954	unc-31	+
chrIV:13014613-13015115	36.8552	-0.743314	0.289396	0.00667528	0.0441149179380549	IV	13014614	13015115	mbk-2	+
chrIV:13014613-13024618	2.06142	0.400619	0.757824	0.370494	NA	IV	13014614	13024618	mbk-2	+
chrIV:13023833-13024618	3.34789	0.827241	0.708804	0.0775344	0.219788057309653	IV	13023834	13024618	mbk-2	+
chrIV:13031593-13033930	0.417072	0.116104	0.92426	0.594414	NA	IV	13031594	13033930	mbk-2	+
chrIV:13236139-13236585	0.690815	-0.201862	0.920451	0.391563	NA	IV	13236140	13236585	JC8.2	-
chrIV:13365830-13366736	2.7842	-0.753496	0.746152	0.101416	0.265779948621715	IV	13365831	13366736	srsx-25	+
chrIV:13439701-13440502	0.394462	0.107365	0.925425	0.615397	NA	IV	13439702	13440502	mam-3	-
chrIV:13485526-13486992	2.03779	-0.725135	0.815429	0.0894561	NA	IV	13485527	13486992	tbc-9	-
chrIV:13497765-13499314	1.49493	-0.18152	0.81205	0.6574	NA	IV	13497766	13499314	tbc-9	-
chrIV:13572611-13572979	0.619123	-0.130907	0.911432	0.609823	NA	IV	13572612	13572979	qui-1	+
chrIV:13702617-13703156	3.1499	-1.07404	0.752274	0.0219094	0.0937559667245568	IV	13702618	13703156	tlp-1	-
chrIV:14304520-14305487	1.04197	-0.05036	0.869935	0.881933	NA	IV	14304521	14305487	Y64G10A.7	+
chrIV:14671195-14671861	1.02622	0.518244	0.883253	0.130349	NA	IV	14671196	14671861	anoh-2	+
chrIV:14955510-14956692	1.75739	0.129573	0.778142	0.764786	NA	IV	14955511	14956692	Y41E3.1	-
chrIV:15022065-15022492	4.32911	0.485666	0.628536	0.293463	0.509786319159238	IV	15022066	15022492	Y41E3.7	+
chrIV:15461284-15467732	2.88258	0.222213	0.700722	0.629974	0.778504865191965	IV	15461285	15467732	ntl-11	-
chrIV:15516537-15518787	0.891925	0.234873	0.891584	0.44357	NA	IV	15516538	15518787	Y73F8A.32	-
chrIV:15703359-15705538	0.739639	0.15753	0.903147	0.571137	NA	IV	15703360	15705538	Y105C5A.15	+
chrIV:15718119-15719529	0.64341	-0.186914	0.92246	0.41307	NA	IV	15718120	15719529	Y105C5A.15	+
chrIV:16170072-16170621	3.75834	-0.763283	0.695376	0.103299	0.268400437331981	IV	16170073	16170621	gln-3	-
chrIV:16647299-16647564	3.44099	-0.133862	0.651353	0.772474	0.862067751974614	IV	16647300	16647564	set-26	-
chrIV:16666868-16667515	0.893798	-0.112105	0.888257	0.715908	NA	IV	16666869	16667515	sta-1	+
chrIV:16850156-16852472	1.80267	0.0619011	0.775344	0.886659	NA	IV	16850157	16852472	map-2	-
chrIV:16862391-16862831	3.49522	-0.230035	0.654052	0.619639	0.768858489314673	IV	16862392	16862831	mel-46	-
chrIV:16951384-16952729	0.415261	0.115709	0.924277	0.595543	NA	IV	16951385	16952729	Y116A8C.13	+
chrIV:17076773-17078099	0.768604	-0.199832	0.90136	0.482153	NA	IV	17076774	17078099	Y116A8C.25	-
chrIV:17098591-17099454	12.8049	-0.672763	0.430103	0.0754878	0.218555222094952	IV	17098592	17099454	bca-2	-
chrIV:17106971-17108034	0.612768	0.183432	0.917723	0.448818	NA	IV	17106972	17108034	sfa-1	-
chrV:20824-21090	0.439683	0.121374	0.923974	0.579904	NA	V	20825	21090	egl-8	+
chrV:28381-29515	0.591969	0.203824	0.913114	0.42628	NA	V	28382	29515	egl-8	+
chrV:70790-79506	0.462294	0.119184	0.925418	0.578175	NA	V	70791	79506	daam-1	-
chrV:310114-310389	2.27512	-0.267283	0.72485	0.558383	NA	V	310115	310389	phf-10	-
chrV:954535-955015	3.80324	0.455235	0.638774	0.325995	0.538600469844008	V	954536	955015	sqv-6	-
chrV:958604-959016	14.1533	-0.0926998	0.400114	0.795347	0.862700243712708	V	958605	959016	sqv-6	-
chrV:1122044-1123731	0.394462	0.107365	0.925425	0.615397	NA	V	1122045	1123731	W07B8.3	+
chrV:1176723-1177270	1.96151	-1.15316	0.874465	0.00603934	NA	V	1176724	1177270	T21H3.1	+
chrV:1188334-1193104	1.80213	-0.163986	0.784506	0.702594	NA	V	1188335	1193104	Y50D4A.4	-
chrV:1394614-1397235	2.21513	-0.837106	0.810712	0.0549229	NA	V	1394615	1397235	snt-5	-
chrV:1819940-1820415	2.37577	0.106461	0.714281	0.816258	NA	V	1819941	1820415	gly-7	-
chrV:1929421-1930030	0.451193	-0.143246	0.92403	0.515627	NA	V	1929422	1930030	T06A1.5	+
chrV:1944954-1951849	0.415261	0.115709	0.924277	0.595543	NA	V	1944955	1951849	glb-25	+
chrV:2222064-2222927	11.3521	0.157873	0.443999	0.682752	0.821710099917377	V	2222065	2222927	nhr-128	+
chrV:2642701-2643080	0.818618	0.171546	0.896951	0.557538	NA	V	2642702	2643080	W02H5.2	+
chrV:2685722-2687035	8.59524	0.424735	0.490785	0.304169	0.514802384476298	V	2685723	2687035	kel-8	+
chrV:2783365-2784718	0.460482	0.126668	0.923595	0.566178	NA	V	2783366	2784718	ketn-1	-
chrV:3751725-3752293	1.27043	-0.169371	0.836358	0.660344	NA	V	3751726	3752293	Y39H10A.6	-
chrV:3751725-3755797	0.657436	0.171708	0.921505	0.455718	NA	V	3751726	3755797	Y39H10A.6	-
chrV:3754755-3755471	0.959204	0.284299	0.884274	0.378503	NA	V	3754756	3755471	Y39H10A.6	-
chrV:3755340-3755797	0.71017	-0.25445	0.91349	0.326048	NA	V	3755341	3755797	Y39H10A.6	-
chrV:3816632-3817600	1.64896	0.352467	0.793172	0.409355	NA	V	3816633	3817600	H10D18.5	-
chrV:3816632-3820194	3.65046	1.13146	0.753601	0.0161545	0.0776819339895416	V	3816633	3820194	H10D18.5	-
chrV:3818515-3820194	4.55696	0.547051	0.627115	0.236872	0.439079434949491	V	3818516	3820194	H10D18.5	-
chrV:4204722-4205710	2.05686	-0.163451	0.762222	0.711482	NA	V	4204723	4205710	H43I07.1	+
chrV:4355345-4356154	6.73354	0.35284	0.563279	0.427982	0.618271845934586	V	4355346	4356154	F32D1.3	-
chrV:4355345-4358307	2.90054	0.477713	0.710788	0.301447	0.514802384476298	V	4355346	4358307	F32D1.3	-
chrV:4452786-4453250	0.525949	0.130834	0.92545	0.542621	NA	V	4452787	4453250	gnrr-5	-
chrV:4497462-4505905	0.525949	0.130834	0.92545	0.542621	NA	V	4497463	4505905	unc-62	+
chrV:4503962-4505905	3.64289	-0.551416	0.652492	0.236248	0.439079434949491	V	4503963	4505905	unc-62	+
chrV:4521759-4522591	4.3169	-0.555942	0.615616	0.227294	0.432918824911414	V	4521760	4522591	sos-1	-
chrV:4571728-4572388	150.373	0.466592	0.184945	0.00964427	0.0542936442690635	V	4571729	4572388	Y61A9LA.3	+
chrV:4576274-4576607	0.846589	-0.350771	0.904373	0.224937	NA	V	4576275	4576607	Y61A9LA.3	+
chrV:4825070-4826344	0.462294	0.119184	0.925418	0.578175	NA	V	4825071	4826344	hsp-6	-
chrV:6011100-6011352	0.921025	0.0106772	0.884679	0.972826	NA	V	6011101	6011352	fos-1	+
chrV:6428045-6429914	0.697047	0.0532539	0.904934	0.844016	NA	V	6428046	6429914	alh-4	-
chrV:6471881-6472995	0.770217	-0.192165	0.901882	0.496719	NA	V	6471882	6472995	unc-83	+
chrV:6680941-6681573	0.462294	0.119184	0.925418	0.578175	NA	V	6680942	6681573	egl-46	-
chrV:6907607-6910302	0.915529	0.359073	0.899653	0.230658	NA	V	6907608	6910302	unc-68	-
chrV:6908833-6910302	9.89604	1.84006	0.594091	6.93489e-05	0.00159695706007895	V	6908834	6910302	unc-68	-
chrV:7770695-7771930	0.717028	0.148074	0.90468	0.589081	NA	V	7770696	7771930	frpr-3	+
chrV:7771266-7771930	0.742444	0.288583	0.904227	0.309488	NA	V	7771267	7771930	frpr-3	+
chrV:8109787-8110516	2.23848	-0.5709	0.770501	0.200442	NA	V	8109788	8110516	myo-5	+
chrV:8193110-8194540	0.706881	-0.183496	0.899998	0.521827	NA	V	8193111	8194540	F20D6.10	-
chrV:8422054-8422736	1.31169	-0.0596941	0.826115	0.879813	NA	V	8422055	8422736	lmd-3	-
chrV:9391870-9396955	0.871944	0.122484	0.890363	0.687211	NA	V	9391871	9396955	hum-2	+
chrV:9446302-9449688	8.20357	-2.00969	0.687527	4.2234e-05	0.00111163768335028	V	9446303	9449688	H24G06.1	+
chrV:9457844-9459475	0.979009	0.196827	0.86971	0.565692	NA	V	9457845	9459475	H24G06.1	+
chrV:9558884-9560007	1.87929	0.8073	0.837971	0.0522767	NA	V	9558885	9560007	rgef-1	-
chrV:9578035-9578848	5.94601	-1.12168	0.607368	0.0153532	0.0765145444860838	V	9578036	9578848	F25B3.2	+
chrV:9610494-9611364	0.525949	0.130834	0.92545	0.542621	NA	V	9610495	9611364	dop-2	+
chrV:9732514-9733429	4.06938	0.461428	0.825085	0.256106	0.466205784587321	V	9732515	9733429	drap-1	+
chrV:9737468-9738435	0.892918	0.343565	0.901161	0.244372	NA	V	9737469	9738435	aqp-4	+
chrV:9858475-9859963	1.50558	0.385806	0.825996	0.337652	NA	V	9858476	9859963	lsy-12	-
chrV:9905380-9905809	2.223	0.322219	0.755669	0.470882	NA	V	9905381	9905809	egl-47	+
chrV:10044294-10045718	0.589164	0.0949713	0.912745	0.705853	NA	V	10044295	10045718	F57A8.1	+
chrV:10248906-10250676	10.7031	1.08827	0.479845	0.0079177	0.048139619368528	V	10248907	10250676	akt-1	+
chrV:10331078-10332112	1.42927	-0.675165	0.85256	0.0860699	NA	V	10331079	10332112	crm-1	-
chrV:10468516-10471116	3.28695	0.236691	0.682749	0.609399	0.767805305463071	V	10468517	10471116	egl-9	+
chrV:10860801-10865432	0.460482	0.126668	0.923595	0.566178	NA	V	10860802	10865432	saeg-1	-
chrV:11175937-11176723	57.4999	1.30378	0.272535	5.36742e-07	2.33099497183762e-05	V	11175938	11176723	gpa-1	-
chrV:11536055-11536696	21.7394	-1.05427	0.364952	0.00163765	0.0170538702090515	V	11536056	11536696	ccch-1	+
chrV:11632711-11635372	0.688942	0.108424	0.906681	0.685514	NA	V	11632712	11635372	sipa-1	-
chrV:11712501-11715903	0.394462	0.107365	0.925425	0.615397	NA	V	11712502	11715903	tre-3	-
chrV:11835957-11839385	0.394462	0.107365	0.925425	0.615397	NA	V	11835958	11839385	nphp-4	-
chrV:11920156-11920959	1.84147	-0.0653568	0.76568	0.881805	NA	V	11920157	11920959	R31.2	+
chrV:11925610-11926830	1.01607	0.100448	0.857762	0.778872	NA	V	11925611	11926830	osm-6	-
chrV:12016864-12017793	0.656123	0.0898895	0.915118	0.713578	NA	V	12016865	12017793	pkc-1	-
chrV:12023602-12024160	0.650688	0.0880926	0.915422	0.718042	NA	V	12023603	12024160	pkc-1	-
chrV:12035526-12035985	0.720651	0.171004	0.897403	0.557453	NA	V	12035527	12035985	kup-1	-
chrV:12035526-12037141	0.938405	0.266143	0.887513	0.399635	NA	V	12035527	12037141	kup-1	-
chrV:12222140-12222679	2.08619	-0.309044	0.750082	0.491234	NA	V	12222141	12222679	vab-8	+
chrV:12697857-12700100	1.70708	0.753321	0.839952	0.066488	NA	V	12697858	12700100	istr-1	+
chrV:12912838-12914135	2.27326	0.5925	0.772338	0.18375	NA	V	12912839	12914135	nid-1	+
chrV:13069422-13070284	2.7805	0.242457	0.70815	0.598276	0.757816334298811	V	13069423	13070284	C34B4.3	-
chrV:13162314-13164468	6.86332	-0.407596	0.527323	0.344355	0.553882610547946	V	13162315	13164468	noca-1	+
chrV:13162314-13167724	2.47274	-0.0657199	0.709508	0.886157	0.917249787196845	V	13162315	13167724	noca-1	+
chrV:13282877-13284005	42.4486	-1.25632	0.301666	1.02756e-05	0.000347088380032668	V	13282878	13284005	uig-1	-
chrV:13352223-13352850	0.84834	0.0149906	0.898872	0.957964	NA	V	13352224	13352850	twk-43	+
chrV:13705498-13705898	1.00349	-0.20597	0.86856	0.550194	NA	V	13705499	13705898	T01D3.3	+
chrV:13995103-14000860	2.58737	0.62476	0.738599	0.173315	0.376341988166549	V	13995104	14000860	ric-7	-
chrV:14114475-14121018	0.437871	0.142223	0.918876	0.547254	NA	V	14114476	14121018	par-1	-
chrV:14115457-14116680	3.88812	-0.181965	0.618733	0.691966	0.821710099917377	V	14115458	14116680	par-1	-
chrV:14115457-14117770	2.13934	0.620589	0.781638	0.160465	NA	V	14115458	14117770	par-1	-
chrV:14116446-14117770	1.01145	-0.0468354	0.856217	0.896276	NA	V	14116447	14117770	par-1	-
chrV:14117502-14121018	0.415261	0.115709	0.924277	0.595543	NA	V	14117503	14121018	par-1	-
chrV:14349023-14349524	0.437871	0.142223	0.918876	0.547254	NA	V	14349024	14349524	cept-2	+
chrV:14795925-14804826	0.904708	-0.0323098	0.875924	0.9218	NA	V	14795926	14804826	rin-1	-
chrV:14833634-14834572	1.199	-0.533564	0.862457	0.151231	NA	V	14833635	14834572	ret-1	-
chrV:14856989-14857944	0.678235	0.214581	0.914527	0.396772	NA	V	14856990	14857944	npr-13	-
chrV:16756743-16759245	0.763243	0.259184	0.909603	0.335592	NA	V	16756744	16759245	dkf-2	+
chrV:17727503-17728204	0.950984	-0.301019	0.888117	0.342384	NA	V	17727504	17728204	twk-42	-
chrV:17797001-17797595	1.21209	0.276929	0.837461	0.474307	NA	V	17797002	17797595	srx-18	-
chrV:17920643-17921054	1.46478	-0.206079	0.815037	0.612737	NA	V	17920644	17921054	C06H5.8	+
chrV:17943128-17946540	3.63992	-0.345194	0.639292	0.455788	0.64446362042361	V	17943129	17946540	dpy-21	-
chrV:18025395-18036309	0.843101	-0.199895	0.90365	0.473942	NA	V	18025396	18036309	prp-6	+
chrV:18028942-18029327	0.581488	-0.157412	0.925247	0.468757	NA	V	18028943	18029327	prp-6	+
chrV:18065096-18065498	2.02972	-0.295178	0.779551	0.496873	NA	V	18065097	18065498	Y59A8B.8	-
chrV:18073195-18073648	1.96232	-0.111745	0.757087	0.801271	NA	V	18073196	18073648	Y59A8B.10	-
chrV:18075367-18075693	0.591969	0.203824	0.913114	0.42628	NA	V	18075368	18075693	Y59A8B.10	-
chrV:18090258-18091558	0.439683	0.121374	0.923974	0.579904	NA	V	18090259	18091558	slr-2	+
chrV:18090258-18094404	1.14393	0.164399	0.850926	0.65512	NA	V	18090259	18094404	slr-2	+
chrV:18098675-18101964	0.456859	0.118296	0.925417	0.580931	NA	V	18098676	18101964	not_annotated	-
chrV:18177617-18178236	0.516341	-0.163053	0.922396	0.472273	NA	V	18177618	18178236	C31G12.4	-
chrV:18458899-18460719	0.911737	-0.452937	0.893826	0.155995	NA	V	18458900	18460719	ZK228.3	-
chrV:18498534-18498843	1.0897	0.257699	0.859705	0.473347	NA	V	18498535	18498843	slo-1	+
chrV:18540396-18543093	0.937153	-0.321486	0.881858	0.328823	NA	V	18540397	18543093	Y51A2D.7	+
chrV:18541603-18541811	1.70408	-0.386342	0.80328	0.358901	NA	V	18541604	18541811	Y51A2D.7	+
chrV:18541603-18543093	0.639922	-0.134836	0.910184	0.603956	NA	V	18541604	18543093	Y51A2D.7	+
chrV:18564017-18564886	2.8347	0.738108	0.731956	0.110966	0.27650437943745	V	18564018	18564886	srg-34	-
chrV:18603469-18603918	4.89152	0.633297	0.626102	0.17133	0.374706785546917	V	18603470	18603918	grdn-1	+
chrV:18609306-18610375	5.42059	0.693384	0.599354	0.129722	0.310514552514343	V	18609307	18610375	grdn-1	+
chrV:18624237-18624611	0.681465	-0.278517	0.909032	0.306068	NA	V	18624238	18624611	Y69H2.15	-
chrV:18646355-18646814	7.33779	0.241793	0.528952	0.575195	0.740928849815101	V	18646356	18646814	egas-1	+
chrV:18658353-18658671	0.75061	-0.0844588	0.900761	0.763827	NA	V	18658354	18658671	Y69H2.3	-
chrV:18687023-18687773	2.59807	0.431156	0.716125	0.349308	0.555966827846753	V	18687024	18687773	ubc-19	-
chrV:18687023-18688504	1.63513	0.36365	0.796196	0.392713	NA	V	18687024	18688504	ubc-19	-
chrV:18688262-18688504	16.9198	0.827943	0.388326	0.0183428	0.0841840076877824	V	18688263	18688504	ubc-19	-
chrV:18691469-18691788	0.609145	0.151018	0.923798	0.495542	NA	V	18691470	18691788	Y69H2.7	+
chrV:18693341-18693541	0.970339	-0.331338	0.884814	0.307777	NA	V	18693342	18693541	Y69H2.7	+
chrV:18717432-18717885	0.892918	0.343565	0.901161	0.244372	NA	V	18717433	18717885	Y17D7C.2	-
chrV:18841198-18841813	2.97894	-0.477058	0.689203	0.304817	0.514802384476298	V	18841199	18841813	nhr-65	+
chrV:18848246-18848669	1.23278	0.200542	0.92633	0.355596	NA	V	18848247	18848669	nhr-230	+
chrV:18856081-18856567	1.72052	0.0114165	0.77706	0.978974	NA	V	18856082	18856567	wars-1	-
chrV:18884422-18893757	0.439683	0.121374	0.923974	0.579904	NA	V	18884423	18893757	emb-4	-
chrV:18956129-18956410	5.86601	-0.617906	0.563557	0.166143	0.365996938462517	V	18956130	18956410	Y80D3A.9	-
chrV:18959403-18959844	2.31312	-0.18671	0.736992	0.679805	NA	V	18959404	18959844	ztf-20	-
chrV:18990851-18991405	0.763188	0.176228	0.893846	0.555799	NA	V	18990852	18991405	Y39B6A.37	+
chrV:19080476-19080865	1.44927	-0.00931379	0.802937	0.98211	NA	V	19080477	19080865	nhr-95	-
chrV:19091675-19092137	0.394462	0.107365	0.925425	0.615397	NA	V	19091676	19092137	nhr-145	+
chrV:19121802-19122246	3.06097	0.108987	0.68037	0.813847	0.871160228305724	V	19121803	19122246	bed-1	-
chrV:19348584-19349493	1.14107	-0.161347	0.848587	0.663586	NA	V	19348585	19349493	C14B4.2	-
chrV:19520953-19521846	0.723457	0.280861	0.904832	0.319258	NA	V	19520954	19521846	Y43F8B.2	-
chrV:19531465-19531987	2.92713	1.02679	0.79093	0.0241974	0.0980800024968196	V	19531466	19531987	Y43F8B.2	-
chrV:19585282-19585723	2.92246	0.744273	0.722575	0.109508	0.275606896862848	V	19585283	19585723	kcnl-1	+
chrV:19603803-19604563	0.460482	0.126668	0.923595	0.566178	NA	V	19603804	19604563	kcnl-1	+
chrV:19619246-19620948	0.734967	-0.0762542	0.895009	0.795047	NA	V	19619247	19620948	Y43F8C.3	-
chrV:19828027-19829294	0.386046	-0.122369	0.925968	0.564971	NA	V	19828028	19829294	pcp-4	-
chrV:19828813-19829294	2.11909	-0.0863281	0.733591	0.848836	NA	V	19828814	19829294	pcp-4	-
chrV:19888336-19888655	0.645532	0.0918998	0.909379	0.724173	NA	V	19888337	19888655	gly-4	-
chrV:19892169-19892667	15.1763	0.990639	0.414775	0.00739231	0.045862514122535	V	19892170	19892667	gly-4	-
chrV:19902141-19907434	0.610902	0.0882074	0.911348	0.729576	NA	V	19902142	19907434	fars-2	-
chrV:19905103-19907434	6.12985	-0.111525	0.546321	0.799228	0.862700243712708	V	19905104	19907434	fars-2	-
chrV:19905982-19906483	3.81053	-0.256296	0.630315	0.578513	0.742058849811555	V	19905983	19906483	fars-2	-
chrV:19906326-19907434	5.00229	0.0356072	0.58266	0.937036	0.950434982864289	V	19906327	19907434	fars-2	-
chrV:19916556-19916903	3.98319	0.486771	0.633259	0.293094	0.509786319159238	V	19916557	19916903	Y60A3A.19	+
chrV:20090164-20090743	1.72607	0.767162	0.838699	0.0629197	NA	V	20090165	20090743	dcs-1	-
chrV:20100113-20101257	1.215	-0.1479	0.851777	0.686632	NA	V	20100114	20101257	sec-23	+
chrV:20103206-20103433	2.52063	-0.105251	0.702254	0.819187	0.873799949581523	V	20103207	20103433	sec-23	+
chrV:20108304-20111501	0.451193	-0.143246	0.92403	0.515627	NA	V	20108305	20111501	ncx-1	-
chrV:20109279-20110710	0.697047	0.0532539	0.904934	0.844016	NA	V	20109280	20110710	ncx-1	-
chrV:20241259-20246132	0.69243	-0.0386223	0.905455	0.88591	NA	V	20241260	20246132	swsn-1	-
chrV:20241259-20247749	1.2596	-0.0305915	0.830361	0.937522	NA	V	20241260	20247749	swsn-1	-
chrV:20244237-20246132	2.44179	0.126741	0.70991	0.782523	0.862067751974614	V	20244238	20246132	swsn-1	-
chrV:20271853-20272889	0.61793	-0.202546	0.918494	0.401362	NA	V	20271854	20272889	cdkr-3	+
chrV:20282819-20283140	2.1504	-0.961868	0.84576	0.0227073	NA	V	20282820	20283140	mlt-4	-
chrV:20284264-20284563	0.386046	-0.122369	0.925968	0.564971	NA	V	20284265	20284563	mlt-4	-
chrV:20284264-20288415	1.00236	-0.266562	0.91841	0.280681	NA	V	20284265	20288415	mlt-4	-
chrV:20404522-20408352	1.78025	-0.579147	0.822259	0.16212	NA	V	20404523	20408352	F53H2.3	-
chrV:20405760-20408352	0.765	0.157569	0.900264	0.579924	NA	V	20405761	20408352	F53H2.3	-
chrV:20737370-20737702	0.456859	0.118296	0.925417	0.580931	NA	V	20737371	20737702	dnj-25	-
chrV:20737370-20739850	0.797309	-0.217602	0.898671	0.454865	NA	V	20737371	20739850	dnj-25	-
chrV:20890251-20893620	1.02803	0.531428	0.881731	0.12462	NA	V	20890252	20893620	unc-80	+
chrX:328177-330140	2.57354	0.641764	0.737504	0.162531	0.363246171911149	X	328178	330140	M02E1.1	+
chrX:344165-345275	50.644	0.120277	0.253055	0.616092	0.767805305463071	X	344166	345275	C04E7.3	-
chrX:428539-429505	0.579875	-0.191121	0.919849	0.419154	NA	X	428540	429505	dve-1	-
chrX:558842-559103	1.60255	-0.959993	0.872756	0.0165725	NA	X	558843	559103	nas-38	+
chrX:695261-697440	1.94283	0.66974	0.815503	0.11419	NA	X	695262	697440	ncam-1	+
chrX:724094-725267	2.3838	-0.425414	0.879479	0.211368	0.428372383496184	X	724095	725267	sli-1	-
chrX:732524-735486	3.85765	1.85053	0.900235	0.00011264	0.00213706153820154	X	732525	735486	npr-19	-
chrX:822852-824169	1.15634	0.173482	0.860512	0.625515	NA	X	822853	824169	daf-3	-
chrX:925367-926303	3.55665	0.19437	0.659408	0.674956	0.817476076735769	X	925368	926303	tbc-11	+
chrX:987239-987848	0.437871	0.142223	0.918876	0.547254	NA	X	987240	987848	dgk-1	-
chrX:1167924-1168461	0.88096	0.0185789	0.889574	0.951271	NA	X	1167925	1168461	tmc-1	+
chrX:1170927-1172011	0.566553	0.100541	0.907929	0.703734	NA	X	1170928	1172011	tmc-1	+
chrX:2360672-2364316	0.588291	0.0683529	0.918625	0.770228	NA	X	2360673	2364316	lgc-40	+
chrX:2431246-2431780	2.98506	0.164495	0.677203	0.722502	0.838322908271097	X	2431247	2431780	T07D1.2	-
chrX:2431246-2433779	0.460482	0.126668	0.923595	0.566178	NA	X	2431247	2433779	T07D1.2	-
chrX:2567601-2568191	0.962569	-0.139034	0.881788	0.664722	NA	X	2567602	2568191	F52H2.7	-
chrX:2601749-2602929	1.9435	0.844018	0.835335	0.0447611	NA	X	2601750	2602929	nhr-40	+
chrX:2604380-2605132	0.869259	0.095073	0.882343	0.765471	NA	X	2604381	2605132	nhr-40	+
chrX:2714633-2722699	1.74974	0.455115	0.813535	0.273561	NA	X	2714634	2722699	unc-2	-
chrX:2715091-2722699	0.525949	0.130834	0.92545	0.542621	NA	X	2715092	2722699	unc-2	-
chrX:2933360-2935764	0.552783	-0.20499	0.915975	0.409618	NA	X	2933361	2935764	fard-1	+
chrX:2977797-2979403	1.11934	-0.141137	0.833373	0.716149	NA	X	2977798	2979403	aakg-3	+
chrX:2978772-2979403	0.588346	0.171773	0.91917	0.468993	NA	X	2978773	2979403	aakg-3	+
chrX:3171814-3172190	0.456859	0.118296	0.925417	0.580931	NA	X	3171815	3172190	klp-4	-
chrX:3338087-3341382	1.30855	-0.386842	0.838727	0.321145	NA	X	3338088	3341382	F11D5.1	+
chrX:3339697-3341382	2.19082	-0.349865	0.921449	0.158308	NA	X	3339698	3341382	F11D5.1	+
chrX:3699364-3700762	5.33772	0.351401	0.579341	0.435231	0.618271845934586	X	3699365	3700762	C02F12.9	+
chrX:3700323-3700762	4.6971	0.713304	0.616981	0.122473	0.300256328853157	X	3700324	3700762	C02F12.9	+
chrX:3709271-3709794	0.645023	-0.222773	0.916535	0.369842	NA	X	3709272	3709794	C01C4.3	+
chrX:3709271-3711018	1.09224	-0.0927056	0.847614	0.802661	NA	X	3709272	3711018	C01C4.3	+
chrX:3801364-3802769	0.654311	0.103885	0.908855	0.691893	NA	X	3801365	3802769	erp-1	-
chrX:3819491-3820570	1.04135	0.0562255	0.849423	0.878667	NA	X	3819492	3820570	fkh-9	-
chrX:3888486-3888743	0.439683	0.121374	0.923974	0.579904	NA	X	3888487	3888743	F47F2.1	+
chrX:4152542-4153443	0.8522	-0.122519	0.892507	0.682882	NA	X	4152543	4153443	nck-1	-
chrX:4478109-4478590	0.690815	-0.201862	0.920451	0.391563	NA	X	4478110	4478590	ncr-1	-
chrX:4617532-4619178	0.997003	0.0738795	0.874286	0.82406	NA	X	4617533	4619178	pqn-65	-
chrX:5214322-5215560	0.941634	-0.343724	0.880793	0.301144	NA	X	5214323	5215560	H28G03.2	+
chrX:5291680-5293736	1.22735	0.264156	0.918381	0.284755	NA	X	5291681	5293736	ags-3	-
chrX:5388400-5393239	0.514728	-0.145666	0.92597	0.496173	NA	X	5388401	5393239	kcnl-3	+
chrX:5678725-5680225	2.50114	0.261262	0.879528	0.42806	0.618271845934586	X	5678726	5680225	set-19	-
chrX:5722260-5724306	0.439683	0.121374	0.923974	0.579904	NA	X	5722261	5724306	rgs-6	-
chrX:5965607-5965963	0.971722	0.118018	0.870905	0.727411	NA	X	5965608	5965963	R07E4.1	+
chrX:6211816-6212449	0.567547	0.165567	0.919704	0.481529	NA	X	6211817	6212449	C14F11.2	-
chrX:6234069-6234936	1.89353	-0.851346	0.851051	0.037359	NA	X	6234070	6234936	hsp-43	-
chrX:6638890-6639500	0.64341	-0.186914	0.92246	0.41307	NA	X	6638891	6639500	nhr-120	-
chrX:6947777-6948698	1.11112	0.174635	0.853182	0.632704	NA	X	6947778	6948698	inx-1	-
chrX:6973224-6974847	0.631701	0.108951	0.904085	0.690953	NA	X	6973225	6974847	F01E11.3	+
chrX:7220972-7221791	5.4605	1.03865	0.634412	0.0264831	0.103216022073679	X	7220973	7221791	syd-9	+
chrX:7223870-7224212	1.64353	0.321091	0.808153	0.439689	NA	X	7223871	7224212	syd-9	+
chrX:7277303-7277747	0.721645	0.279795	0.904946	0.320518	NA	X	7277304	7277747	unc-10	-
chrX:8020563-8021381	0.820913	-0.0854574	0.894603	0.771756	NA	X	8020564	8021381	C34D10.2	+
chrX:8021188-8023262	4.08347	0.293208	0.629245	0.52506	0.708794292327666	X	8021189	8023262	C34D10.2	+
chrX:8275168-8276255	9.08174	0.365201	0.634162	0.429602	0.618271845934586	X	8275169	8276255	ksr-1	+
chrX:8432662-8433476	0.579875	-0.191121	0.919849	0.419154	NA	X	8432663	8433476	kin-9	+
chrX:8587287-8587918	0.487636	-0.153392	0.923213	0.492754	NA	X	8587288	8587918	F18E9.3	+
chrX:8662925-8666208	0.61793	-0.202546	0.918494	0.401362	NA	X	8662926	8666208	rig-1	+
chrX:8781315-8782280	1.3799	0.542074	0.856742	0.152712	NA	X	8781316	8782280	ZK721.4	+
chrX:9103635-9107374	0.538332	-0.0830148	0.921008	0.714753	NA	X	9103636	9107374	ajm-1	+
chrX:9109917-9110682	1.2198	-0.541887	0.861168	0.147286	NA	X	9109918	9110682	ajm-1	+
chrX:9239948-9241422	2.4735	0.215906	0.709578	0.638605	0.7859749790789	X	9239949	9241422	lgc-4	-
chrX:9380051-9383091	3.54533	1.19017	0.792006	0.0102347	0.0565699552594176	X	9380052	9383091	pkc-2	+
chrX:9420709-9422225	2.24738	-0.845753	0.807435	0.0537294	NA	X	9420710	9422225	fln-2	+
chrX:9496540-9498202	30.6444	-0.790881	0.323153	0.00877358	0.0503239325274865	X	9496541	9498202	gap-2	+
chrX:9496540-9503013	0.67543	0.131429	0.907382	0.622384	NA	X	9496541	9503013	gap-2	+
chrX:9496540-9504031	13.5966	-1.15287	0.430239	0.00243269	0.0224102094598611	X	9496541	9504031	gap-2	+
chrX:9496540-9511162	2.2639	-0.450668	0.747807	0.318982	NA	X	9496541	9511162	gap-2	+
chrX:9502840-9504031	0.799121	-0.218195	0.898527	0.454167	NA	X	9502841	9504031	gap-2	+
chrX:9510524-9511162	7.21815	-0.698965	0.537112	0.109151	0.275606896862848	X	9510525	9511162	gap-2	+
chrX:9553450-9554158	0.552783	-0.20499	0.915975	0.409618	NA	X	9553451	9554158	F49E2.5	+
chrX:9747150-9751539	0.97595	-0.0300217	0.923442	0.890472	NA	X	9747151	9751539	him-4	+
chrX:9864817-9865264	0.462294	0.119184	0.925418	0.578175	NA	X	9864818	9865264	R07B1.5	+
chrX:9934897-9935330	1.12863	0.396992	0.862111	0.274191	NA	X	9934898	9935330	tsp-21	+
chrX:9947319-9948143	0.657436	0.171708	0.921505	0.455718	NA	X	9947320	9948143	nas-37	-
chrX:9947819-9948143	0.609145	0.151018	0.923798	0.495542	NA	X	9947820	9948143	nas-37	-
chrX:10186371-10187958	0.818563	-0.00171208	0.895081	0.995332	NA	X	10186372	10187958	F21A10.2	-
chrX:10509452-10512413	2.27189	0.43062	0.746461	0.34109	NA	X	10509453	10512413	vab-3	+
chrX:10510976-10512413	3.8887	1.17979	0.746255	0.0126716	0.0675816998888998	X	10510977	10512413	vab-3	+
chrX:10516370-10518009	5.84965	-0.44852	0.571511	0.317002	0.526603735599791	X	10516371	10518009	vab-3	+
chrX:10517423-10518009	1.02885	0.352883	0.872211	0.308265	NA	X	10517424	10518009	vab-3	+
chrX:10571707-10574319	0.451193	-0.143246	0.92403	0.515627	NA	X	10571708	10574319	bet-2	+
chrX:10720603-10721394	0.719833	0.239309	0.911567	0.362428	NA	X	10720604	10721394	mbr-1	-
chrX:10774892-10775605	1.05432	0.074129	0.8697	0.827267	NA	X	10774893	10775605	sma-9	+
chrX:10774892-10778540	1.1549	0.446842	0.860764	0.224472	NA	X	10774893	10778540	sma-9	+
chrX:10775829-10778540	46.0793	1.81912	0.291017	3.73462e-11	5.67661848757044e-09	X	10775830	10778540	sma-9	+
chrX:10775829-10778863	1.1313	0.282737	0.853969	0.442203	NA	X	10775830	10778863	sma-9	+
chrX:10796509-10797548	3.69701	0.83258	0.689506	0.0764449	0.219238143865655	X	10796510	10797548	plc-1	-
chrX:10796509-10800840	0.809723	0.290502	0.906503	0.297776	NA	X	10796510	10800840	plc-1	-
chrX:10796509-10801733	0.487636	-0.153392	0.923213	0.492754	NA	X	10796510	10801733	plc-1	-
chrX:10814047-10815004	2.97557	0.317532	0.687509	0.493263	0.678515511767381	X	10814048	10815004	plc-1	-
chrX:10923290-10923519	0.394462	0.107365	0.925425	0.615397	NA	X	10923291	10923519	dgn-1	-
chrX:11446065-11446633	1.07687	0.209561	0.923371	0.356706	NA	X	11446066	11446633	igeg-2	-
chrX:11468485-11469606	0.437871	0.142223	0.918876	0.547254	NA	X	11468486	11469606	lin-14	+
chrX:11480780-11481639	0.588346	0.171773	0.91917	0.468993	NA	X	11480781	11481639	lin-14	+
chrX:11480780-11482623	0.917341	0.36838	0.898426	0.223796	NA	X	11480781	11482623	lin-14	+
chrX:11829295-11834125	2.85436	0.840183	0.751771	0.0683747	0.201804879859385	X	11829296	11834125	tag-241	+
chrX:12048640-12049345	0.699034	0.228359	0.912785	0.377611	NA	X	12048641	12049345	B0198.3	-
chrX:12201200-12201750	1.41869	0.442849	0.831349	0.267967	NA	X	12201201	12201750	cab-1	-
chrX:12203083-12203542	0.725268	0.242235	0.911241	0.358496	NA	X	12203084	12203542	cab-1	-
chrX:12203083-12205632	3.40748	0.717837	0.683184	0.125324	0.304788708625022	X	12203084	12205632	cab-1	-
chrX:12437458-12438030	3.61634	0.959214	0.711637	0.0417656	0.145939695651997	X	12437459	12438030	T18D3.7	+
chrX:12505606-12506966	1.27729	0.477886	0.855622	0.203817	NA	X	12505607	12506966	scd-1	-
chrX:12505818-12509219	0.922776	0.36413	0.899163	0.22636	NA	X	12505819	12509219	scd-1	-
chrX:13876516-13877582	1.05481	-0.216684	0.863013	0.539627	NA	X	13876517	13877582	T21H8.5	-
chrX:14033800-14035869	1.97757	-0.927062	0.843414	0.0276712	NA	X	14033801	14035869	arrd-25	+
chrX:14056759-14057242	0.833751	-0.262881	0.889632	0.39928	NA	X	14056760	14057242	dyc-1	+
chrX:14057096-14058476	0.394462	0.107365	0.925425	0.615397	NA	X	14057097	14058476	dyc-1	+
chrX:14147699-14151103	0.462294	0.119184	0.925418	0.578175	NA	X	14147700	14151103	akt-2	+
chrX:14496084-14497054	0.386046	-0.122369	0.925968	0.564971	NA	X	14496085	14497054	ztf-14	+
chrX:14636118-14636421	0.801307	0.00154538	0.89485	0.995794	NA	X	14636119	14636421	F54E4.3	-
chrX:14976116-14976683	0.723457	0.280861	0.904832	0.319258	NA	X	14976117	14976683	F20D1.3	+
chrX:15124585-15127175	0.696229	0.141272	0.905495	0.603344	NA	X	15124586	15127175	unc-7	-
chrX:15271226-15272952	2.92257	-0.661493	0.716845	0.154278	0.347410163138929	X	15271227	15272952	kin-20	-
chrX:15309374-15309842	1.53192	0.280264	0.919962	0.250992	NA	X	15309375	15309842	nhr-91	+
chrX:15370638-15373055	0.415261	0.115709	0.924277	0.595543	NA	X	15370639	15373055	tag-97	-
chrX:15372512-15373055	0.929306	0.238773	0.886605	0.45007	NA	X	15372513	15373055	tag-97	-
chrX:15501490-15502317	0.896542	0.405274	0.892718	0.200787	NA	X	15501491	15502317	tbh-1	-
chrX:15550420-15551032	2.3242	0.137467	0.746612	0.759244	NA	X	15550421	15551032	lron-3	-
chrX:15571570-15572340	3.55965	0.42253	0.666505	0.363577	0.569729600465903	X	15571571	15572340	dyn-1	+
chrX:15571570-15572595	1.93603	0.320075	0.763236	0.470436	NA	X	15571571	15572595	dyn-1	+
chrX:15989879-15990446	0.462294	0.119184	0.925418	0.578175	NA	X	15989880	15990446	C09G1.4	-
chrX:16036801-16039231	1.2226	-0.373954	0.841037	0.33378	NA	X	16036802	16039231	B0395.3	-
chrX:16078143-16078506	2.08925	0.330436	0.765691	0.455181	NA	X	16078144	16078506	C30F2.2	-
chrX:16966012-16966701	1.04597	0.202071	0.854251	0.579585	NA	X	16966013	16966701	F52G3.1	+
chrX:17065123-17066848	1.20716	-0.712771	0.877428	0.0538386	NA	X	17065124	17066848	C30G4.4	-
